# Supplementary material for: Niche differentiation in microbial communities with stable genomic traits over time in engineered systems
Source: ISME J. 2024 Mar 12;18(1):wrae042. doi: 10.1093/ismejo/wrae042 (PMC10987969; doi:10.1093/ismejo/wrae042)
Supplement: SI_tables_wrae042 [file si_tables_wrae042.xlsx]

## Sheet: Table S1
Table S1. Metagenomic sample information.
Sample	Bioproject Accession Number	Biosample Accession Number	Sampling Day	Plant	Type	Region	System
IG1_2	PRJNA996624	SAMN36617513	2018-10-19	IG	Planktonic	Malaysia:IG	AT
IG1_3	PRJNA996624	SAMN36617514	2018-10-19	IG	Planktonic	Malaysia:IG	AS
IG1_6	PRJNA996624	SAMN36617515	2018-10-19	IG	Biofilm	Malaysia:IG	AT
IG1_7	PRJNA996624	SAMN36617516	2018-10-19	IG	Biofilm	Malaysia:IG	AS
TG1_4	PRJNA996624	SAMN36617612	2018-10-19	TG	Planktonic	Thailand:TG	AT
TG1_5	PRJNA996624	SAMN36617613	2018-10-19	TG	Planktonic	Thailand:TG	AS
TG1_8	PRJNA996624	SAMN36617614	2018-10-19	TG	Biofilm	Thailand:TG	AT
TG1_9	PRJNA996624	SAMN36617615	2018-10-19	TG	Biofilm	Thailand:TG	AS
TV1_1	PRJNA996624	SAMN36617685	2018-10-19	TV	Planktonic	Viet Nam: TV	AT
TV1_2	PRJNA996624	SAMN36617686	2018-10-19	TV	Planktonic	Viet Nam: TV	AS
VNG1_10	PRJNA996624	SAMN36617795	2018-10-19	VNG	Biofilm	Viet Nam: VNG	AS
VNG1_11	PRJNA996624	SAMN36617796	2018-10-19	VNG	Biofilm	Viet Nam: VNG	AT
VNG1_12	PRJNA996624	SAMN36617797	2018-10-19	VNG	Biofilm	Viet Nam: VNG	AT
VNG1_9	PRJNA996624	SAMN36617798	2018-10-19	VNG	Planktonic	Viet Nam: VNG	AT
IG2_2	PRJNA996624	SAMN36617545	2018-10-26	IG	Planktonic	Malaysia:IG	AT
IG2_3	PRJNA996624	SAMN36617546	2018-10-26	IG	Planktonic	Malaysia:IG	AS
TG2_4	PRJNA996624	SAMN36617641	2018-10-26	TG	Planktonic	Thailand:TG	AT
TG2_5	PRJNA996624	SAMN36617642	2018-10-26	TG	Planktonic	Thailand:TG	AS
IG3_4	PRJNA996624	SAMN36617574	2018-11-16	IG	Planktonic	Malaysia:IG	AT
IG3_5	PRJNA996624	SAMN36617575	2018-11-16	IG	Planktonic	Malaysia:IG	AT
IG3_8	PRJNA996624	SAMN36617576	2018-11-16	IG	Biofilm	Malaysia:IG	AT
IG3_9	PRJNA996624	SAMN36617577	2018-11-16	IG	Biofilm	Malaysia:IG	AS
TG3_10	PRJNA996624	SAMN36617667	2018-11-16	TG	Planktonic	Thailand:TG	AT
TG3_11	PRJNA996624	SAMN36617668	2018-11-16	TG	Planktonic	Thailand:TG	AS
TG3_14	PRJNA996624	SAMN36617669	2018-11-16	TG	Biofilm	Thailand:TG	AT
TG3_15	PRJNA996624	SAMN36617670	2018-11-16	TG	Biofilm	Thailand:TG	AS
TV3_1	PRJNA996624	SAMN36617734	2018-11-16	TV	Planktonic	Viet Nam: TV	AT
TV3_2	PRJNA996624	SAMN36617735	2018-11-16	TV	Planktonic	Viet Nam: TV	AS
TV3_5	PRJNA996624	SAMN36617736	2018-11-16	TV	Biofilm	Viet Nam: TV	AS
VNG2_33	PRJNA996624	SAMN36617812	2018-11-16	VNG	Planktonic	Viet Nam: VNG	AS
VNG2_34	PRJNA996624	SAMN36617813	2018-11-16	VNG	Planktonic	Viet Nam: VNG	AT
VNG2_35	PRJNA996624	SAMN36617814	2018-11-16	VNG	Planktonic	Viet Nam: VNG	AT
VNG2_36	PRJNA996624	SAMN36617815	2018-11-16	VNG	Planktonic	Viet Nam: VNG	AS
IG4_3	PRJNA996624	SAMN36617580	2018-11-28	IG	Planktonic	Malaysia:IG	AT
IG4_4	PRJNA996624	SAMN36617581	2018-11-28	IG	Planktonic	Malaysia:IG	AS
TG4_7	PRJNA996624	SAMN36617671	2018-11-30	TG	Planktonic	Thailand:TG	AT
TG4_8	PRJNA996624	SAMN36617672	2018-11-30	TG	Planktonic	Thailand:TG	AS
TV4_1	PRJNA996624	SAMN36617737	2018-11-30	TV	Planktonic	Viet Nam: TV	AT
TV4_2	PRJNA996624	SAMN36617738	2018-11-30	TV	Planktonic	Viet Nam: TV	AS
VNG3_17	PRJNA996624	SAMN36617816	2018-11-30	VNG	Planktonic	Viet Nam: VNG	AT
VNG3_18	PRJNA996624	SAMN36617817	2018-11-30	VNG	Planktonic	Viet Nam: VNG	AT
VNG3_19	PRJNA996624	SAMN36617818	2018-11-30	VNG	Planktonic	Viet Nam: VNG	AT
VNG3_20	PRJNA996624	SAMN36617819	2018-11-30	VNG	Planktonic	Viet Nam: VNG	AS
IG5_3	PRJNA996624	SAMN36617582	2018-12-05	IG	Planktonic	Malaysia:IG	AT
IG5_4	PRJNA996624	SAMN36617583	2018-12-05	IG	Planktonic	Malaysia:IG	AS
TG5_7	PRJNA996624	SAMN36617673	2018-12-14	TG	Planktonic	Thailand:TG	AT
TG5_8	PRJNA996624	SAMN36617674	2018-12-14	TG	Planktonic	Thailand:TG	AS
TV5_1	PRJNA996624	SAMN36617739	2018-12-14	TV	Planktonic	Viet Nam: TV	AT
TV5_2	PRJNA996624	SAMN36617740	2018-12-14	TV	Planktonic	Viet Nam: TV	AS
VNG4_17	PRJNA996624	SAMN36617820	2018-12-14	VNG	Planktonic	Viet Nam: VNG	AT
VNG4_18	PRJNA996624	SAMN36617821	2018-12-14	VNG	Planktonic	Viet Nam: VNG	AT
VNG4_19	PRJNA996624	SAMN36617822	2018-12-14	VNG	Planktonic	Viet Nam: VNG	AT
VNG4_20	PRJNA996624	SAMN36617823	2018-12-14	VNG	Planktonic	Viet Nam: VNG	AS
IG6_2	PRJNA996624	SAMN36617588	2018-12-21	IG	Planktonic	Malaysia:IG	AT
IG6_3	PRJNA996624	SAMN36617589	2018-12-21	IG	Planktonic	Malaysia:IG	AS
IG6_6	PRJNA996624	SAMN36617590	2018-12-26	IG	Planktonic	Malaysia:IG	AT
IG6_7	PRJNA996624	SAMN36617591	2018-12-26	IG	Planktonic	Malaysia:IG	AS
IG6_10	PRJNA996624	SAMN36617584	2018-12-28	IG	Planktonic	Malaysia:IG	AT
IG6_11	PRJNA996624	SAMN36617585	2018-12-28	IG	Planktonic	Malaysia:IG	AS
IG6_14	PRJNA996624	SAMN36617586	2018-12-28	IG	Biofilm	Malaysia:IG	AT
IG6_15	PRJNA996624	SAMN36617587	2018-12-28	IG	Biofilm	Malaysia:IG	AS
TG6_4	PRJNA996624	SAMN36617675	2018-12-28	TG	Planktonic	Thailand:TG	AT
TG6_5	PRJNA996624	SAMN36617676	2018-12-28	TG	Planktonic	Thailand:TG	AS
TV6_1	PRJNA996624	SAMN36617741	2018-12-28	TV	Planktonic	Viet Nam: TV	AT
TV6_2	PRJNA996624	SAMN36617742	2018-12-28	TV	Planktonic	Viet Nam: TV	AS
TV6_5	PRJNA996624	SAMN36617743	2018-12-28	TV	Biofilm	Viet Nam: TV	AS
VNG5_10	PRJNA996624	SAMN36617824	2018-12-28	VNG	Planktonic	Viet Nam: VNG	AT
VNG5_11	PRJNA996624	SAMN36617825	2018-12-28	VNG	Planktonic	Viet Nam: VNG	AT
VNG5_12	PRJNA996624	SAMN36617826	2018-12-28	VNG	Planktonic	Viet Nam: VNG	AS
VNG5_9	PRJNA996624	SAMN36617827	2018-12-28	VNG	Planktonic	Viet Nam: VNG	AT
IG7_1	PRJNA996624	SAMN36617592	2018-12-31	IG	Planktonic	Malaysia:IG	AT
IG7_2	PRJNA996624	SAMN36617597	2018-12-31	IG	Planktonic	Malaysia:IG	AS
IG7_5	PRJNA996624	SAMN36617598	2019-01-02	IG	Planktonic	Malaysia:IG	AT
IG7_6	PRJNA996624	SAMN36617599	2019-01-02	IG	Planktonic	Malaysia:IG	AS
IG7_10	PRJNA996624	SAMN36617593	2019-01-04	IG	Planktonic	Malaysia:IG	AT
IG7_11	PRJNA996624	SAMN36617594	2019-01-04	IG	Planktonic	Malaysia:IG	AS
IG7_15	PRJNA996624	SAMN36617595	2019-01-04	IG	Biofilm	Malaysia:IG	AT
IG7_16	PRJNA996624	SAMN36617596	2019-01-04	IG	Planktonic	Malaysia:IG	AT
TG7_4	PRJNA996624	SAMN36617677	2019-01-04	TG	Planktonic	Thailand:TG	AT
TG7_5	PRJNA996624	SAMN36617678	2019-01-04	TG	Planktonic	Thailand:TG	AS
TV7_1	PRJNA996624	SAMN36617744	2019-01-04	TV	Planktonic	Viet Nam: TV	AT
TV7_2	PRJNA996624	SAMN36617745	2019-01-04	TV	Planktonic	Viet Nam: TV	AS
VNG6_10	PRJNA996624	SAMN36617828	2019-01-04	VNG	Planktonic	Viet Nam: VNG	AT
VNG6_11	PRJNA996624	SAMN36617829	2019-01-04	VNG	Planktonic	Viet Nam: VNG	AT
VNG6_12	PRJNA996624	SAMN36617830	2019-01-04	VNG	Planktonic	Viet Nam: VNG	AS
VNG6_9	PRJNA996624	SAMN36617831	2019-01-04	VNG	Planktonic	Viet Nam: VNG	AT
IG8_1	PRJNA996624	SAMN36617600	2019-01-07	IG	Planktonic	Malaysia:IG	AT
IG8_2	PRJNA996624	SAMN36617603	2019-01-07	IG	Planktonic	Malaysia:IG	AS
IG8_10	PRJNA996624	SAMN36617601	2019-01-11	IG	Biofilm	Malaysia:IG	AT
IG8_11	PRJNA996624	SAMN36617602	2019-01-11	IG	Biofilm	Malaysia:IG	AS
IG8_6	PRJNA996624	SAMN36617604	2019-01-11	IG	Planktonic	Malaysia:IG	AT
IG8_7	PRJNA996624	SAMN36617605	2019-01-11	IG	Planktonic	Malaysia:IG	AS
IG9_1	PRJNA996624	SAMN36617606	2019-01-14	IG	Planktonic	Malaysia:IG	AT
IG9_2	PRJNA996624	SAMN36617609	2019-01-14	IG	Planktonic	Malaysia:IG	AS
IG9_10	PRJNA996624	SAMN36617607	2019-01-18	IG	Biofilm	Malaysia:IG	AT
IG9_11	PRJNA996624	SAMN36617608	2019-01-18	IG	Biofilm	Malaysia:IG	AS
IG9_6	PRJNA996624	SAMN36617610	2019-01-18	IG	Planktonic	Malaysia:IG	AT
IG9_7	PRJNA996624	SAMN36617611	2019-01-18	IG	Planktonic	Malaysia:IG	AS
TG8_11	PRJNA996624	SAMN36617679	2019-01-18	TG	Biofilm	Thailand:TG	AT
TG8_12	PRJNA996624	SAMN36617680	2019-01-18	TG	Biofilm	Thailand:TG	AS
TG8_7	PRJNA996624	SAMN36617681	2019-01-18	TG	Planktonic	Thailand:TG	AT
TG8_8	PRJNA996624	SAMN36617682	2019-01-18	TG	Planktonic	Thailand:TG	AS
TV8_1	PRJNA996624	SAMN36617746	2019-01-18	TV	Planktonic	Viet Nam: TV	AT
TV8_2	PRJNA996624	SAMN36617747	2019-01-18	TV	Planktonic	Viet Nam: TV	AS
TV8_5	PRJNA996624	SAMN36617748	2019-01-18	TV	Biofilm	Viet Nam: TV	AS
VNG7_17	PRJNA996624	SAMN36617832	2019-01-18	VNG	Planktonic	Viet Nam: VNG	AT
VNG7_18	PRJNA996624	SAMN36617833	2019-01-18	VNG	Planktonic	Viet Nam: VNG	AT
VNG7_19	PRJNA996624	SAMN36617834	2019-01-18	VNG	Planktonic	Viet Nam: VNG	AT
VNG7_20	PRJNA996624	SAMN36617835	2019-01-18	VNG	Planktonic	Viet Nam: VNG	AS
IG10_3	PRJNA996624	SAMN36617517	2019-02-01	IG	Planktonic	Malaysia:IG	AS
IG10_4	PRJNA996624	SAMN36617518	2019-02-01	IG	Planktonic	Malaysia:IG	AS
TG9_7	PRJNA996624	SAMN36617683	2019-02-01	TG	Planktonic	Thailand:TG	AT
TG9_8	PRJNA996624	SAMN36617684	2019-02-01	TG	Planktonic	Thailand:TG	AS
TV9_1	PRJNA996624	SAMN36617749	2019-02-01	TV	Planktonic	Viet Nam: TV	AT
TV9_2	PRJNA996624	SAMN36617750	2019-02-01	TV	Planktonic	Viet Nam: TV	AS
VNG8_17	PRJNA996624	SAMN36617836	2019-02-01	VNG	Planktonic	Viet Nam: VNG	AT
VNG8_18	PRJNA996624	SAMN36617837	2019-02-01	VNG	Planktonic	Viet Nam: VNG	AT
VNG8_19	PRJNA996624	SAMN36617838	2019-02-01	VNG	Planktonic	Viet Nam: VNG	AT
VNG8_20	PRJNA996624	SAMN36617839	2019-02-01	VNG	Planktonic	Viet Nam: VNG	AS
IG11_2	PRJNA996624	SAMN36617519	2019-02-15	IG	Planktonic	Malaysia:IG	AT
IG11_3	PRJNA996624	SAMN36617520	2019-02-15	IG	Planktonic	Malaysia:IG	AS
IG11_6	PRJNA996624	SAMN36617521	2019-02-15	IG	Biofilm	Malaysia:IG	AT
IG11_7	PRJNA996624	SAMN36617522	2019-02-15	IG	Biofilm	Malaysia:IG	AS
TG10_11	PRJNA996624	SAMN36617616	2019-02-15	TG	Biofilm	Thailand:TG	AT
TG10_12	PRJNA996624	SAMN36617617	2019-02-15	TG	Biofilm	Thailand:TG	AS
TG10_7	PRJNA996624	SAMN36617618	2019-02-15	TG	Planktonic	Thailand:TG	AT
TG10_8	PRJNA996624	SAMN36617619	2019-02-15	TG	Planktonic	Thailand:TG	AS
TV10_1	PRJNA996624	SAMN36617687	2019-02-15	TV	Planktonic	Viet Nam: TV	AT
TV10_2	PRJNA996624	SAMN36617688	2019-02-15	TV	Planktonic	Viet Nam: TV	AS
TV10_5	PRJNA996624	SAMN36617689	2019-02-15	TV	Biofilm	Viet Nam: TV	AS
VNG9_17	PRJNA996624	SAMN36617840	2019-02-15	VNG	Planktonic	Viet Nam: VNG	AT
VNG9_18	PRJNA996624	SAMN36617841	2019-02-15	VNG	Planktonic	Viet Nam: VNG	AT
VNG9_19	PRJNA996624	SAMN36617842	2019-02-15	VNG	Planktonic	Viet Nam: VNG	AT
VNG9_20	PRJNA996624	SAMN36617843	2019-02-15	VNG	Planktonic	Viet Nam: VNG	AS
VNG9_20b	PRJNA996624	SAMN36617844	2019-02-15	VNG	Planktonic	Viet Nam: VNG	AS
IG12_3	PRJNA996624	SAMN36617523	2019-03-01	IG	Planktonic	Malaysia:IG	AT
IG12_4	PRJNA996624	SAMN36617524	2019-03-01	IG	Planktonic	Malaysia:IG	AS
TG11_7	PRJNA996624	SAMN36617620	2019-03-01	TG	Planktonic	Thailand:TG	AT
TG11_8	PRJNA996624	SAMN36617621	2019-03-01	TG	Planktonic	Thailand:TG	AS
TV11_1	PRJNA996624	SAMN36617690	2019-03-01	TV	Planktonic	Viet Nam: TV	AT
TV11_2	PRJNA996624	SAMN36617691	2019-03-01	TV	Planktonic	Viet Nam: TV	AS
IG13_3	PRJNA996624	SAMN36617525	2019-03-15	IG	Planktonic	Malaysia:IG	AT
IG13_4	PRJNA996624	SAMN36617526	2019-03-15	IG	Planktonic	Malaysia:IG	AS
IG13_6	PRJNA996624	SAMN36617527	2019-03-15	IG	Biofilm	Malaysia:IG	AT
IG13_7	PRJNA996624	SAMN36617528	2019-03-15	IG	Biofilm	Malaysia:IG	AS
TG12_11	PRJNA996624	SAMN36617622	2019-03-15	TG	Biofilm	Thailand:TG	AT
TG12_12	PRJNA996624	SAMN36617623	2019-03-15	TG	Biofilm	Thailand:TG	AS
TG12_7	PRJNA996624	SAMN36617624	2019-03-15	TG	Planktonic	Thailand:TG	AT
TG12_8	PRJNA996624	SAMN36617625	2019-03-15	TG	Planktonic	Thailand:TG	AS
TV12_1	PRJNA996624	SAMN36617692	2019-03-15	TV	Planktonic	Viet Nam: TV	AT
TV12_2	PRJNA996624	SAMN36617693	2019-03-15	TV	Planktonic	Viet Nam: TV	AS
TV12_5	PRJNA996624	SAMN36617694	2019-03-15	TV	Biofilm	Viet Nam: TV	AS
VNG12_11	PRJNA996624	SAMN36617799	2019-03-27	VNG	Planktonic	Viet Nam: VNG	AS
VNG12_12	PRJNA996624	SAMN36617800	2019-03-27	VNG	Planktonic	Viet Nam: VNG	AT
VNG12_13	PRJNA996624	SAMN36617801	2019-03-27	VNG	Planktonic	Viet Nam: VNG	AT
VNG12_14	PRJNA996624	SAMN36617802	2019-03-27	VNG	Planktonic	Viet Nam: VNG	AT
IG14_3	PRJNA996624	SAMN36617529	2019-03-29	IG	Planktonic	Malaysia:IG	AS
IG14_4	PRJNA996624	SAMN36617530	2019-03-29	IG	Planktonic	Malaysia:IG	AT
TG13_8	PRJNA996624	SAMN36617626	2019-03-29	TG	Planktonic	Thailand:TG	AS
TV13_1	PRJNA996624	SAMN36617695	2019-03-29	TV	Planktonic	Viet Nam: TV	AT
TV13_2	PRJNA996624	SAMN36617696	2019-03-29	TV	Planktonic	Viet Nam: TV	AS
VNG13_12	PRJNA996624	SAMN36617803	2019-04-08	VNG	Planktonic	Viet Nam: VNG	AS
VNG13_12b	PRJNA996624	SAMN36617804	2019-04-08	VNG	Planktonic	Viet Nam: VNG	AT
VNG13_7	PRJNA996624	SAMN36617805	2019-04-08	VNG	Planktonic	Viet Nam: VNG	AT
VNG13_8	PRJNA996624	SAMN36617806	2019-04-08	VNG	Planktonic	Viet Nam: VNG	AS
VNG13_9	PRJNA996624	SAMN36617807	2019-04-08	VNG	Planktonic	Viet Nam: VNG	AT
IG15_3	PRJNA996624	SAMN36617531	2019-04-12	IG	Planktonic	Malaysia:IG	AS
IG15_4	PRJNA996624	SAMN36617532	2019-04-12	IG	Planktonic	Malaysia:IG	AT
TG14_7	PRJNA996624	SAMN36617627	2019-04-12	TG	Planktonic	Thailand:TG	AT
TG14_8	PRJNA996624	SAMN36617628	2019-04-12	TG	Planktonic	Thailand:TG	AS
TV14_1	PRJNA996624	SAMN36617697	2019-04-12	TV	Planktonic	Viet Nam: TV	AT
TV14_2	PRJNA996624	SAMN36617698	2019-04-12	TV	Planktonic	Viet Nam: TV	AS
VNG14_1	PRJNA996624	SAMN36617808	2019-04-17	VNG	Planktonic	Viet Nam: VNG	AT
VNG14_2	PRJNA996624	SAMN36617809	2019-04-17	VNG	Planktonic	Viet Nam: VNG	AS
VNG14_3	PRJNA996624	SAMN36617810	2019-04-17	VNG	Planktonic	Viet Nam: VNG	AT
VNG14_4	PRJNA996624	SAMN36617811	2019-04-17	VNG	Planktonic	Viet Nam: VNG	AT
IG16_3	PRJNA996624	SAMN36617533	2019-04-26	IG	Planktonic	Malaysia:IG	AS
IG16_4	PRJNA996624	SAMN36617534	2019-04-26	IG	Planktonic	Malaysia:IG	AT
TG15_7	PRJNA996624	SAMN36617629	2019-04-26	TG	Planktonic	Thailand:TG	AT
TG15_8	PRJNA996624	SAMN36617630	2019-04-26	TG	Planktonic	Thailand:TG	AS
TV15_1	PRJNA996624	SAMN36617699	2019-04-26	TV	Planktonic	Viet Nam: TV	AT
TV15_2	PRJNA996624	SAMN36617700	2019-04-26	TV	Planktonic	Viet Nam: TV	AS
IG36_2	PRJNA996624	SAMN36617578	2019-05-15	IG	Planktonic	Malaysia:IG	AT
IG36_4	PRJNA996624	SAMN36617579	2019-05-15	IG	Planktonic	Malaysia:IG	AS
TG16_4	PRJNA996624	SAMN36617631	2019-05-17	TG	Planktonic	Thailand:TG	AT
TV16_1	PRJNA996624	SAMN36617701	2019-05-17	TV	Planktonic	Viet Nam: TV	AT
TV16_2	PRJNA996624	SAMN36617702	2019-05-17	TV	Planktonic	Viet Nam: TV	AS
IG17_3	PRJNA996624	SAMN36617535	2019-05-31	IG	Planktonic	Malaysia:IG	AT
IG17_4	PRJNA996624	SAMN36617536	2019-05-31	IG	Planktonic	Malaysia:IG	AS
IG17_6	PRJNA996624	SAMN36617537	2019-05-31	IG	Biofilm	Malaysia:IG	AT
IG17_7	PRJNA996624	SAMN36617538	2019-05-31	IG	Biofilm	Malaysia:IG	AS
TG17_10	PRJNA996624	SAMN36617632	2019-05-31	TG	Biofilm	Thailand:TG	AT
TG17_11	PRJNA996624	SAMN36617633	2019-05-31	TG	Biofilm	Thailand:TG	AS
TG17_7	PRJNA996624	SAMN36617634	2019-05-31	TG	Planktonic	Thailand:TG	AT
TG17_8	PRJNA996624	SAMN36617635	2019-05-31	TG	Planktonic	Thailand:TG	AS
TV17_1	PRJNA996624	SAMN36617703	2019-05-31	TV	Planktonic	Viet Nam: TV	AT
TV17_2	PRJNA996624	SAMN36617704	2019-05-31	TV	Planktonic	Viet Nam: TV	AS
TV17_4	PRJNA996624	SAMN36617705	2019-05-31	TV	Biofilm	Viet Nam: TV	AS
VNG16_17	PRJNA996624	SAMN36617751	2019-05-31	VNG	Planktonic	Viet Nam: VNG	AT
VNG16_18	PRJNA996624	SAMN36617752	2019-05-31	VNG	Planktonic	Viet Nam: VNG	AT
VNG16_19	PRJNA996624	SAMN36617753	2019-05-31	VNG	Planktonic	Viet Nam: VNG	AS
VNG16_20	PRJNA996624	SAMN36617754	2019-05-31	VNG	Planktonic	Viet Nam: VNG	AT
IG18_3	PRJNA996624	SAMN36617539	2019-06-14	IG	Planktonic	Malaysia:IG	AT
IG18_4	PRJNA996624	SAMN36617540	2019-06-14	IG	Planktonic	Malaysia:IG	AS
TG18_7	PRJNA996624	SAMN36617636	2019-06-14	TG	Planktonic	Thailand:TG	AT
TV18_1	PRJNA996624	SAMN36617706	2019-06-14	TV	Planktonic	Viet Nam: TV	AT
TV18_2	PRJNA996624	SAMN36617707	2019-06-14	TV	Planktonic	Viet Nam: TV	AS
VNG17_17	PRJNA996624	SAMN36617755	2019-06-14	VNG	Planktonic	Viet Nam: VNG	AT
VNG17_18	PRJNA996624	SAMN36617756	2019-06-14	VNG	Planktonic	Viet Nam: VNG	AT
VNG17_19	PRJNA996624	SAMN36617757	2019-06-14	VNG	Planktonic	Viet Nam: VNG	AS
VNG17_20	PRJNA996624	SAMN36617758	2019-06-14	VNG	Planktonic	Viet Nam: VNG	AT
IG19_3	PRJNA996624	SAMN36617541	2019-06-28	IG	Planktonic	Malaysia:IG	AT
IG19_4	PRJNA996624	SAMN36617542	2019-06-28	IG	Planktonic	Malaysia:IG	AS
IG19_6	PRJNA996624	SAMN36617543	2019-06-28	IG	Biofilm	Malaysia:IG	AT
IG19_7	PRJNA996624	SAMN36617544	2019-06-28	IG	Biofilm	Malaysia:IG	AS
TG19_10	PRJNA996624	SAMN36617637	2019-06-28	TG	Biofilm	Thailand:TG	AT
TG19_11	PRJNA996624	SAMN36617638	2019-06-28	TG	Biofilm	Thailand:TG	AS
TG19_7	PRJNA996624	SAMN36617639	2019-06-28	TG	Planktonic	Thailand:TG	AT
TG19_8	PRJNA996624	SAMN36617640	2019-06-28	TG	Planktonic	Thailand:TG	AS
TV19_1	PRJNA996624	SAMN36617708	2019-06-28	TV	Planktonic	Viet Nam: TV	AT
TV19_2	PRJNA996624	SAMN36617709	2019-06-28	TV	Planktonic	Viet Nam: TV	AS
TV19_4	PRJNA996624	SAMN36617710	2019-06-28	TV	Biofilm	Viet Nam: TV	AS
VNG18_17	PRJNA996624	SAMN36617759	2019-06-28	VNG	Planktonic	Viet Nam: VNG	AT
VNG18_18	PRJNA996624	SAMN36617760	2019-06-28	VNG	Planktonic	Viet Nam: VNG	AT
VNG18_19	PRJNA996624	SAMN36617761	2019-06-28	VNG	Planktonic	Viet Nam: VNG	AT
VNG18_20	PRJNA996624	SAMN36617762	2019-06-28	VNG	Planktonic	Viet Nam: VNG	AT
IG20_3	PRJNA996624	SAMN36617547	2019-07-12	IG	Planktonic	Malaysia:IG	AT
IG20_5	PRJNA996624	SAMN36617548	2019-07-12	IG	Planktonic	Malaysia:IG	AS
TG20_7	PRJNA996624	SAMN36617643	2019-07-12	TG	Planktonic	Thailand:TG	AT
TV20_1	PRJNA996624	SAMN36617711	2019-07-12	TV	Planktonic	Viet Nam: TV	AT
TV20_2	PRJNA996624	SAMN36617712	2019-07-12	TV	Planktonic	Viet Nam: TV	AS
VNG19_17	PRJNA996624	SAMN36617763	2019-07-12	VNG	Planktonic	Viet Nam: VNG	AS
VNG19_18	PRJNA996624	SAMN36617764	2019-07-12	VNG	Planktonic	Viet Nam: VNG	AT
VNG19_19	PRJNA996624	SAMN36617765	2019-07-12	VNG	Planktonic	Viet Nam: VNG	AT
VNG19_20	PRJNA996624	SAMN36617766	2019-07-12	VNG	Planktonic	Viet Nam: VNG	AS
IG21_3	PRJNA996624	SAMN36617549	2019-07-26	IG	Planktonic	Malaysia:IG	AT
IG21_4	PRJNA996624	SAMN36617550	2019-07-26	IG	Planktonic	Malaysia:IG	AS
IG21_4b	PRJNA996624	SAMN36617551	2019-07-26	IG	Planktonic	Malaysia:IG	AS
IG21_6	PRJNA996624	SAMN36617552	2019-07-26	IG	Biofilm	Malaysia:IG	AT
IG21_7	PRJNA996624	SAMN36617553	2019-07-26	IG	Biofilm	Malaysia:IG	AS
TG21_10	PRJNA996624	SAMN36617644	2019-07-26	TG	Biofilm	Thailand:TG	AT
TG21_11	PRJNA996624	SAMN36617645	2019-07-26	TG	Biofilm	Thailand:TG	AS
TG21_7	PRJNA996624	SAMN36617646	2019-07-26	TG	Planktonic	Thailand:TG	AT
TG21_8	PRJNA996624	SAMN36617647	2019-07-26	TG	Planktonic	Thailand:TG	AS
TV21_1	PRJNA996624	SAMN36617713	2019-07-26	TV	Planktonic	Viet Nam: TV	AT
TV21_2	PRJNA996624	SAMN36617714	2019-07-26	TV	Planktonic	Viet Nam: TV	AS
TV21_4	PRJNA996624	SAMN36617715	2019-07-26	TV	Biofilm	Viet Nam: TV	AS
VNG20_17	PRJNA996624	SAMN36617767	2019-07-26	VNG	Planktonic	Viet Nam: VNG	AT
VNG20_18	PRJNA996624	SAMN36617768	2019-07-26	VNG	Planktonic	Viet Nam: VNG	AT
VNG20_19	PRJNA996624	SAMN36617769	2019-07-26	VNG	Planktonic	Viet Nam: VNG	AT
VNG20_20	PRJNA996624	SAMN36617770	2019-07-26	VNG	Planktonic	Viet Nam: VNG	AT
IG22_3	PRJNA996624	SAMN36617554	2019-08-09	IG	Planktonic	Malaysia:IG	AT
IG22_5	PRJNA996624	SAMN36617555	2019-08-09	IG	Planktonic	Malaysia:IG	AS
TG22_7	PRJNA996624	SAMN36617648	2019-08-09	TG	Planktonic	Thailand:TG	AT
TV22_1	PRJNA996624	SAMN36617716	2019-08-09	TV	Planktonic	Viet Nam: TV	AT
TV22_2	PRJNA996624	SAMN36617717	2019-08-09	TV	Planktonic	Viet Nam: TV	AS
VNG21_17	PRJNA996624	SAMN36617771	2019-08-09	VNG	Planktonic	Viet Nam: VNG	AS
VNG21_18	PRJNA996624	SAMN36617772	2019-08-09	VNG	Planktonic	Viet Nam: VNG	AT
VNG21_19	PRJNA996624	SAMN36617773	2019-08-09	VNG	Planktonic	Viet Nam: VNG	AT
VNG21_20	PRJNA996624	SAMN36617774	2019-08-09	VNG	Planktonic	Viet Nam: VNG	AT
IG23_3	PRJNA996624	SAMN36617556	2019-08-23	IG	Planktonic	Malaysia:IG	AT
IG23_4	PRJNA996624	SAMN36617557	2019-08-23	IG	Planktonic	Malaysia:IG	AS
IG23_6	PRJNA996624	SAMN36617558	2019-08-23	IG	Biofilm	Malaysia:IG	AT
IG23_7	PRJNA996624	SAMN36617559	2019-08-23	IG	Biofilm	Malaysia:IG	AS
TG23_10	PRJNA996624	SAMN36617649	2019-08-23	TG	Biofilm	Thailand:TG	AT
TG23_11	PRJNA996624	SAMN36617650	2019-08-23	TG	Biofilm	Thailand:TG	AS
TG23_7	PRJNA996624	SAMN36617651	2019-08-23	TG	Planktonic	Thailand:TG	AT
TG23_8	PRJNA996624	SAMN36617652	2019-08-23	TG	Planktonic	Thailand:TG	AS
TV23_1	PRJNA996624	SAMN36617718	2019-08-23	TV	Planktonic	Viet Nam: TV	AT
TV23_2	PRJNA996624	SAMN36617719	2019-08-23	TV	Planktonic	Viet Nam: TV	AS
TV23_4	PRJNA996624	SAMN36617720	2019-08-23	TV	Biofilm	Viet Nam: TV	AS
VNG22_17	PRJNA996624	SAMN36617775	2019-08-23	VNG	Planktonic	Viet Nam: VNG	AS
VNG22_18	PRJNA996624	SAMN36617776	2019-08-23	VNG	Planktonic	Viet Nam: VNG	AT
VNG22_19	PRJNA996624	SAMN36617777	2019-08-23	VNG	Planktonic	Viet Nam: VNG	AT
VNG22_20	PRJNA996624	SAMN36617778	2019-08-23	VNG	Planktonic	Viet Nam: VNG	AT
IG24_3	PRJNA996624	SAMN36617560	2019-09-06	IG	Planktonic	Malaysia:IG	AT
IG24_5	PRJNA996624	SAMN36617561	2019-09-06	IG	Planktonic	Malaysia:IG	AS
TG24_7	PRJNA996624	SAMN36617653	2019-09-06	TG	Planktonic	Thailand:TG	AT
TV24_1	PRJNA996624	SAMN36617721	2019-09-06	TV	Planktonic	Viet Nam: TV	AT
TV24_2	PRJNA996624	SAMN36617722	2019-09-06	TV	Planktonic	Viet Nam: TV	AS
VNG23_17	PRJNA996624	SAMN36617779	2019-09-06	VNG	Planktonic	Viet Nam: VNG	AS
VNG23_18	PRJNA996624	SAMN36617780	2019-09-06	VNG	Planktonic	Viet Nam: VNG	AT
VNG23_19	PRJNA996624	SAMN36617781	2019-09-06	VNG	Planktonic	Viet Nam: VNG	AT
VNG23_20	PRJNA996624	SAMN36617782	2019-09-06	VNG	Planktonic	Viet Nam: VNG	AT
IG25_3	PRJNA996624	SAMN36617562	2019-09-20	IG	Planktonic	Malaysia:IG	AT
IG25_4	PRJNA996624	SAMN36617563	2019-09-20	IG	Planktonic	Malaysia:IG	AS
IG25_6	PRJNA996624	SAMN36617564	2019-09-20	IG	Biofilm	Malaysia:IG	AT
IG25_7	PRJNA996624	SAMN36617565	2019-09-20	IG	Biofilm	Malaysia:IG	AS
TG25_10	PRJNA996624	SAMN36617654	2019-09-20	TG	Biofilm	Thailand:TG	AT
TG25_10b	PRJNA996624	SAMN36617655	2019-09-20	TG	Biofilm	Thailand:TG	AT
TG25_11	PRJNA996624	SAMN36617656	2019-09-20	TG	Biofilm	Thailand:TG	AS
TG25_7	PRJNA996624	SAMN36617657	2019-09-20	TG	Planktonic	Thailand:TG	AT
TG25_8	PRJNA996624	SAMN36617658	2019-09-20	TG	Planktonic	Thailand:TG	AS
TV25_1	PRJNA996624	SAMN36617723	2019-09-20	TV	Planktonic	Viet Nam: TV	AT
TV25_2	PRJNA996624	SAMN36617724	2019-09-20	TV	Planktonic	Viet Nam: TV	AS
TV25_4	PRJNA996624	SAMN36617725	2019-09-20	TV	Biofilm	Viet Nam: TV	AS
VNG24_18	PRJNA996624	SAMN36617783	2019-09-20	VNG	Planktonic	Viet Nam: VNG	AS
VNG24_19	PRJNA996624	SAMN36617784	2019-09-20	VNG	Planktonic	Viet Nam: VNG	AT
VNG24_20	PRJNA996624	SAMN36617785	2019-09-20	VNG	Planktonic	Viet Nam: VNG	AT
IG26_3	PRJNA996624	SAMN36617566	2019-10-04	IG	Planktonic	Malaysia:IG	AT
IG26_5	PRJNA996624	SAMN36617567	2019-10-04	IG	Planktonic	Malaysia:IG	AS
TG26_7	PRJNA996624	SAMN36617659	2019-10-04	TG	Planktonic	Thailand:TG	AT
TG26_7b	PRJNA996624	SAMN36617660	2019-10-04	TG	Planktonic	Thailand:TG	AT
TV26_1	PRJNA996624	SAMN36617726	2019-10-04	TV	Planktonic	Viet Nam: TV	AT
TV26_2	PRJNA996624	SAMN36617727	2019-10-04	TV	Planktonic	Viet Nam: TV	AS
VNG25_18	PRJNA996624	SAMN36617786	2019-10-04	VNG	Planktonic	Viet Nam: VNG	AT
VNG25_19	PRJNA996624	SAMN36617787	2019-10-04	VNG	Planktonic	Viet Nam: VNG	AS
VNG25_20	PRJNA996624	SAMN36617788	2019-10-04	VNG	Planktonic	Viet Nam: VNG	AT
IG27_3	PRJNA996624	SAMN36617568	2019-10-18	IG	Planktonic	Malaysia:IG	AT
IG27_4	PRJNA996624	SAMN36617569	2019-10-18	IG	Planktonic	Malaysia:IG	AS
IG27_6	PRJNA996624	SAMN36617570	2019-10-18	IG	Biofilm	Malaysia:IG	AT
IG27_7	PRJNA996624	SAMN36617571	2019-10-18	IG	Biofilm	Malaysia:IG	AS
TG27_10	PRJNA996624	SAMN36617661	2019-10-18	TG	Biofilm	Thailand:TG	AT
TG27_11	PRJNA996624	SAMN36617662	2019-10-18	TG	Biofilm	Thailand:TG	AS
TG27_7	PRJNA996624	SAMN36617663	2019-10-18	TG	Planktonic	Thailand:TG	AT
TG27_8	PRJNA996624	SAMN36617664	2019-10-18	TG	Planktonic	Thailand:TG	AS
TV27_1	PRJNA996624	SAMN36617728	2019-10-18	TV	Planktonic	Viet Nam: TV	AT
TV27_2	PRJNA996624	SAMN36617729	2019-10-18	TV	Planktonic	Viet Nam: TV	AS
TV27_4	PRJNA996624	SAMN36617730	2019-10-18	TV	Biofilm	Viet Nam: TV	AS
VNG26_18	PRJNA996624	SAMN36617789	2019-10-18	VNG	Planktonic	Viet Nam: VNG	AT
VNG26_19	PRJNA996624	SAMN36617790	2019-10-18	VNG	Planktonic	Viet Nam: VNG	AT
VNG26_20	PRJNA996624	SAMN36617791	2019-10-18	VNG	Planktonic	Viet Nam: VNG	AS
IG28_3	PRJNA996624	SAMN36617572	2019-11-01	IG	Planktonic	Malaysia:IG	AT
IG28_4	PRJNA996624	SAMN36617573	2019-11-01	IG	Planktonic	Malaysia:IG	AS
TG28_7	PRJNA996624	SAMN36617665	2019-11-01	TG	Planktonic	Thailand:TG	AT
TG28_9	PRJNA996624	SAMN36617666	2019-11-01	TG	Planktonic	Thailand:TG	AS
TV28_1	PRJNA996624	SAMN36617731	2019-11-01	TV	Planktonic	Viet Nam: TV	AT
TV28_2	PRJNA996624	SAMN36617732	2019-11-01	TV	Planktonic	Viet Nam: TV	AS
TV28_4	PRJNA996624	SAMN36617733	2019-11-01	TV	Biofilm	Viet Nam: TV	AS
VNG27_18	PRJNA996624	SAMN36617792	2019-11-01	VNG	Biofilm	Viet Nam: VNG	AT
VNG27_19	PRJNA996624	SAMN36617793	2019-11-01	VNG	Biofilm	Viet Nam: VNG	AT
VNG27_20	PRJNA996624	SAMN36617794	2019-11-01	VNG	Biofilm	Viet Nam: VNG	AT

## Sheet: Table S2
Table S2. Chemical oxygen demand-removal kinetic coefficients for the activated sludge systems in each plant.
Kinetic Model (Kinetic Coefficient)	Fit of the Kinetic Model (Adjusted-R2)	Kinetic Coefficient of Plants
		IG	TG	TV	VNG
First-order Model (K1)	0.68	0.39 ± 0.04**	0.97 ± 0.06**	0.33 ± 0.02**	0.19 ± 0.02**
Grau Second-order Model (K2Xb)	0.49	N.D.	N.D.	N.D.	N.D.
**p = 0.001
N.D.: Not determined

## Sheet: Table S3
Table S3. HQ rMAGs obtained from the activated sludge (AS) systems.
AS HQ rMAG	GTDB-tk Taxonomy	Average Occurrence Frequency in AS Samples (%)	Average Relatvie Abundance (%)	CheckM Results
sample_10.009	Bacteria; Proteobacteria; Alphaproteobacteria; Rhizobiales; Hyphomicrobiaceae; Hyphomicrobium;	30.8219	0.124172	{'marker lineage': 'k__Bacteria', '# genomes': 2993, '# markers': 147, '# marker sets': 91, '0': 21, '1': 126, '2': 0, '3': 0, '4': 0, '5+': 0, 'Completeness': 93.58974358974358, 'Contamination': 0.0, 'GC': 0.7287716345959464, 'GC std': 0.014148285020355688, 'Genome size': 4699302, '# ambiguous bases': 0, '# scaffolds': 96, '# contigs': 96, 'Longest scaffold': 242066, 'Longest contig': 242066, 'N…
sample_10.010	Bacteria; Actinobacteriota; Thermoleophilia; Ga0077560; Ga0077560; ;	81.5068	0.353058	{'marker lineage': 'k__Bacteria', '# genomes': 924, '# markers': 151, '# marker sets': 101, '0': 2, '1': 145, '2': 4, '3': 0, '4': 0, '5+': 0, 'Completeness': 98.01980198019803, 'Contamination': 3.4653465346534653, 'GC': 0.6696040472804904, 'GC std': 0.015278951419557782, 'Genome size': 3857405, '# ambiguous bases': 0, '# scaffolds': 231, '# contigs': 231, 'Longest scaffold': 202614, 'Longest con…
sample_105.011	Bacteria; Bacteroidota; Bacteroidia; Chitinophagales; Chitinophagaceae; Ferruginibacter;	17.1233	0.111665	{'marker lineage': 'k__Bacteria', '# genomes': 2921, '# markers': 143, '# marker sets': 88, '0': 4, '1': 137, '2': 2, '3': 0, '4': 0, '5+': 0, 'Completeness': 96.5909090909091, 'Contamination': 2.272727272727273, 'GC': 0.6915776484978811, 'GC std': 0.026485219172826154, 'Genome size': 5033523, '# ambiguous bases': 0, '# scaffolds': 96, '# contigs': 96, 'Longest scaffold': 406388, 'Longest contig'…
sample_107.010	Bacteria; Proteobacteria; Gammaproteobacteria; Burkholderiales; Nitrosomonadaceae; Nitrosomonas;	28.7671	0.195207	{'marker lineage': 'k__Archaea', '# genomes': 207, '# markers': 145, '# marker sets': 103, '0': 2, '1': 141, '2': 2, '3': 0, '4': 0, '5+': 0, 'Completeness': 98.05825242718447, 'Contamination': 1.941747572815534, 'GC': 0.2983545543584721, 'GC std': 0.020804166866592054, 'Genome size': 3369300, '# ambiguous bases': 0, '# scaffolds': 243, '# contigs': 243, 'Longest scaffold': 100337, 'Longest conti…
sample_109.003	Bacteria; Proteobacteria; Gammaproteobacteria; Burkholderiales; Burkholderiaceae; Ottowia;	17.8082	0.0996916	{'marker lineage': 'k__Bacteria', '# genomes': 88, '# markers': 230, '# marker sets': 148, '0': 10, '1': 219, '2': 1, '3': 0, '4': 0, '5+': 0, 'Completeness': 95.10135135135135, 'Contamination': 0.6756756756756757, 'GC': 0.46362272947274064, 'GC std': 0.041923064652594544, 'Genome size': 2303705, '# ambiguous bases': 0, '# scaffolds': 156, '# contigs': 156, 'Longest scaffold': 80430, 'Longest con…
sample_109.004	Bacteria; Acidobacteriota; Blastocatellia; Pyrinomonadales; Pyrinomonadaceae; OLB17; OLB17 sp003577445	84.2466	0.336333	{'marker lineage': 'p__Bacteroidetes', '# genomes': 364, '# markers': 302, '# marker sets': 203, '0': 4, '1': 298, '2': 0, '3': 0, '4': 0, '5+': 0, 'Completeness': 98.0295566502463, 'Contamination': 0.0, 'GC': 0.3988971612389239, 'GC std': 0.02419595610910074, 'Genome size': 3356429, '# ambiguous bases': 0, '# scaffolds': 130, '# contigs': 130, 'Longest scaffold': 328189, 'Longest contig': 328189…
sample_12.011	Bacteria; Bacteroidota; Bacteroidia; Chitinophagales; Chitinophagaceae; UBA1930;	93.8356	0.355423	{'marker lineage': 'f__Rhodocyclaceae', '# genomes': 30, '# markers': 540, '# marker sets': 241, '0': 4, '1': 532, '2': 4, '3': 0, '4': 0, '5+': 0, 'Completeness': 98.34024896265561, 'Contamination': 0.18277020351709147, 'GC': 0.6342714510823909, 'GC std': 0.023224827297815026, 'Genome size': 3727073, '# ambiguous bases': 0, '# scaffolds': 131, '# contigs': 131, 'Longest scaffold': 311632, 'Longe…
sample_12.022	Bacteria; Bacteroidota; Bacteroidia; Chitinophagales; Saprospiraceae; JABWBR01;	54.7945	0.0692091	{'marker lineage': 'k__Bacteria', '# genomes': 88, '# markers': 230, '# marker sets': 148, '0': 6, '1': 210, '2': 14, '3': 0, '4': 0, '5+': 0, 'Completeness': 96.91971383147853, 'Contamination': 4.77967097532315, 'GC': 0.6190158466222754, 'GC std': 0.017918003937496468, 'Genome size': 3995678, '# ambiguous bases': 0, '# scaffolds': 649, '# contigs': 649, 'Longest scaffold': 49510, 'Longest contig…
sample_12.026	Bacteria; Deinococcota; Deinococci; Deinococcales; Thermaceae; ;	99.3151	0.664557	{'marker lineage': 'f__Rhodocyclaceae', '# genomes': 30, '# markers': 540, '# marker sets': 241, '0': 4, '1': 527, '2': 9, '3': 0, '4': 0, '5+': 0, 'Completeness': 99.4121715076072, 'Contamination': 1.719027860106698, 'GC': 0.6720741107060382, 'GC std': 0.02264059119972948, 'Genome size': 5534531, '# ambiguous bases': 0, '# scaffolds': 108, '# contigs': 108, 'Longest scaffold': 564356, 'Longest c…
sample_123.005	Bacteria; Verrucomicrobiota; Verrucomicrobiae; Pedosphaerales; UBA11358; SCTL01;	50.6849	0.108272	{'marker lineage': 'p__Actinobacteria', '# genomes': 732, '# markers': 199, '# marker sets': 116, '0': 9, '1': 190, '2': 0, '3': 0, '4': 0, '5+': 0, 'Completeness': 93.53448275862068, 'Contamination': 0.0, 'GC': 0.7334792311780587, 'GC std': 0.015926560117000766, 'Genome size': 3260729, '# ambiguous bases': 0, '# scaffolds': 174, '# contigs': 174, 'Longest scaffold': 124430, 'Longest contig': 124…
sample_125.004	Bacteria; Proteobacteria; Gammaproteobacteria; Pseudomonadales; Moraxellaceae; Acinetobacter; Acinetobacter junii	88.3562	1.41518	{'marker lineage': 'k__Bacteria', '# genomes': 2258, '# markers': 181, '# marker sets': 110, '0': 8, '1': 169, '2': 4, '3': 0, '4': 0, '5+': 0, 'Completeness': 94.94318181818181, 'Contamination': 3.6363636363636362, 'GC': 0.6081388302557507, 'GC std': 0.025825375300362663, 'Genome size': 4439090, '# ambiguous bases': 0, '# scaffolds': 146, '# contigs': 146, 'Longest scaffold': 344400, 'Longest co…
sample_125.006	Bacteria; Proteobacteria; Gammaproteobacteria; Pseudomonadales; Moraxellaceae; Moraxella_A; Moraxella_A cinereus	42.4658	0.15046	{'marker lineage': 'o__Pseudomonadales', '# genomes': 185, '# markers': 812, '# marker sets': 308, '0': 123, '1': 645, '2': 43, '3': 1, '4': 0, '5+': 0, 'Completeness': 90.96180701019411, 'Contamination': 4.424324773350748, 'GC': 0.6014138877171528, 'GC std': 0.019377634389768205, 'Genome size': 5168020, '# ambiguous bases': 0, '# scaffolds': 1059, '# contigs': 1059, 'Longest scaffold': 54092, 'L…
sample_127.001	Bacteria; Proteobacteria; Gammaproteobacteria; Burkholderiales; Rhodocyclaceae; Thauera;	24.6575	0.0869156	{'marker lineage': 'f__Flavobacteriaceae', '# genomes': 81, '# markers': 511, '# marker sets': 283, '0': 13, '1': 484, '2': 14, '3': 0, '4': 0, '5+': 0, 'Completeness': 96.50176678445231, 'Contamination': 2.208480565371025, 'GC': 0.328012330330851, 'GC std': 0.03684327166082513, 'Genome size': 2734071, '# ambiguous bases': 0, '# scaffolds': 292, '# contigs': 292, 'Longest scaffold': 58044, 'Longe…
sample_127.002	Bacteria; Proteobacteria; Gammaproteobacteria; Pseudomonadales; Pseudomonadaceae; Pseudomonas_E; Pseudomonas_E fluvialis	100	1.339	{'marker lineage': 'f__Rhodocyclaceae', '# genomes': 30, '# markers': 540, '# marker sets': 241, '0': 2, '1': 517, '2': 21, '3': 0, '4': 0, '5+': 0, 'Completeness': 99.51590594744121, 'Contamination': 3.2703517091483896, 'GC': 0.6834459719346601, 'GC std': 0.053390099372037696, 'Genome size': 3652833, '# ambiguous bases': 0, '# scaffolds': 584, '# contigs': 584, 'Longest scaffold': 45617, 'Longes…
sample_13.021	Bacteria; Proteobacteria; Gammaproteobacteria; Pseudomonadales; Pseudomonadaceae; Pseudomonas_E; Pseudomonas_E fragi	6.84932	0.0208654	{'marker lineage': 'c__Gammaproteobacteria', '# genomes': 1164, '# markers': 275, '# marker sets': 174, '0': 1, '1': 272, '2': 2, '3': 0, '4': 0, '5+': 0, 'Completeness': 99.71264367816092, 'Contamination': 1.1494252873563218, 'GC': 0.43765351521779217, 'GC std': 0.014809534661113347, 'Genome size': 2738735, '# ambiguous bases': 0, '# scaffolds': 115, '# contigs': 115, 'Longest scaffold': 153140,…
sample_132.002	Bacteria; Planctomycetota; Brocadiae; Brocadiales; Brocadiaceae; Brocadia; Brocadia sapporoensis	100	0.801192	{'marker lineage': 'c__Betaproteobacteria', '# genomes': 223, '# markers': 424, '# marker sets': 211, '0': 19, '1': 391, '2': 14, '3': 0, '4': 0, '5+': 0, 'Completeness': 93.8388625592417, 'Contamination': 3.3337979741659693, 'GC': 0.6575043696353088, 'GC std': 0.041358202173958476, 'Genome size': 3222809, '# ambiguous bases': 0, '# scaffolds': 445, '# contigs': 445, 'Longest scaffold': 87863, 'L…
sample_134.003	Bacteria; Bacteroidota; Bacteroidia; Flavobacteriales; Flavobacteriaceae; Flavobacterium; Flavobacterium sp002422095	13.6986	0.230865	{'marker lineage': 'k__Bacteria', '# genomes': 924, '# markers': 163, '# marker sets': 110, '0': 11, '1': 148, '2': 4, '3': 0, '4': 0, '5+': 0, 'Completeness': 91.81818181818181, 'Contamination': 2.909090909090909, 'GC': 0.5776609712797981, 'GC std': 0.024483783136000806, 'Genome size': 4672495, '# ambiguous bases': 0, '# scaffolds': 45, '# contigs': 45, 'Longest scaffold': 740091, 'Longest conti…
sample_137.002	Bacteria; Nitrospirota; Nitrospiria; Nitrospirales; Nitrospiraceae; ;	98.6301	0.531697	{'marker lineage': 'c__Betaproteobacteria', '# genomes': 323, '# markers': 383, '# marker sets': 233, '0': 8, '1': 357, '2': 18, '3': 0, '4': 0, '5+': 0, 'Completeness': 97.3175965665236, 'Contamination': 3.636903259157741, 'GC': 0.5934026598560358, 'GC std': 0.024715948244767246, 'Genome size': 2835567, '# ambiguous bases': 0, '# scaffolds': 367, '# contigs': 367, 'Longest scaffold': 85683, 'Lon…
sample_143.007	Bacteria; Proteobacteria; Gammaproteobacteria; Burkholderiales; Burkholderiaceae; Aquabacterium_A;	39.0411	0.245632	{'marker lineage': 'p__Actinobacteria', '# genomes': 732, '# markers': 199, '# marker sets': 116, '0': 7, '1': 191, '2': 1, '3': 0, '4': 0, '5+': 0, 'Completeness': 95.83333333333333, 'Contamination': 0.8620689655172413, 'GC': 0.7460385721952258, 'GC std': 0.018800115709530055, 'Genome size': 3601921, '# ambiguous bases': 0, '# scaffolds': 225, '# contigs': 225, 'Longest scaffold': 87663, 'Longes…
sample_15.003	Bacteria; Planctomycetota; Planctomycetes; Planctomycetales; Planctomycetaceae; ;	98.6301	0.687507	{'marker lineage': 'f__Rhodobacteraceae', '# genomes': 84, '# markers': 568, '# marker sets': 330, '0': 1, '1': 565, '2': 2, '3': 0, '4': 0, '5+': 0, 'Completeness': 99.6969696969697, 'Contamination': 0.45454545454545453, 'GC': 0.6769537830208605, 'GC std': 0.017068658456006636, 'Genome size': 3844388, '# ambiguous bases': 0, '# scaffolds': 50, '# contigs': 50, 'Longest scaffold': 775526, 'Longes…
sample_151.013	Bacteria; Bacteroidota; Ignavibacteria; SJA-28; B-1AR; OLB4; OLB4 sp002050165	100	0.674032	{'marker lineage': 'c__Betaproteobacteria', '# genomes': 223, '# markers': 425, '# marker sets': 211, '0': 10, '1': 396, '2': 18, '3': 1, '4': 0, '5+': 0, 'Completeness': 96.6824644549763, 'Contamination': 4.635729738806639, 'GC': 0.7037893957129815, 'GC std': 0.013311866860571918, 'Genome size': 4371383, '# ambiguous bases': 0, '# scaffolds': 224, '# contigs': 224, 'Longest scaffold': 90365, 'Lo…
sample_151.027	Bacteria; Firmicutes_G; SHA-98; DTUO25; MWDF01; MWDF01;	84.2466	0.251449	{'marker lineage': 'o__Sphingomonadales', '# genomes': 26, '# markers': 569, '# marker sets': 293, '0': 6, '1': 560, '2': 3, '3': 0, '4': 0, '5+': 0, 'Completeness': 99.01023890784984, 'Contamination': 0.39005363237445145, 'GC': 0.6587972909165578, 'GC std': 0.016447650231348445, 'Genome size': 3284801, '# ambiguous bases': 0, '# scaffolds': 93, '# contigs': 93, 'Longest scaffold': 204186, 'Longe…
sample_153.012	Bacteria; Proteobacteria; Gammaproteobacteria; Burkholderiales; Thiobacillaceae; ;	27.3973	0.0302105	{'marker lineage': 'k__Bacteria', '# genomes': 2248, '# markers': 125, '# marker sets': 78, '0': 4, '1': 111, '2': 10, '3': 0, '4': 0, '5+': 0, 'Completeness': 95.51282051282051, 'Contamination': 4.736467236467236, 'GC': 0.5501257000190717, 'GC std': 0.021458640658807905, 'Genome size': 1730310, '# ambiguous bases': 0, '# scaffolds': 284, '# contigs': 284, 'Longest scaffold': 37397, 'Longest cont…
sample_153.016	Bacteria; Acidobacteriota; Thermoanaerobaculia; UBA5704; UBA5704; JAAYLR01;	50.6849	0.162071	{'marker lineage': 'k__Bacteria', '# genomes': 924, '# markers': 163, '# marker sets': 110, '0': 1, '1': 158, '2': 4, '3': 0, '4': 0, '5+': 0, 'Completeness': 99.0909090909091, 'Contamination': 3.6363636363636362, 'GC': 0.6315939204815973, 'GC std': 0.015147159967272804, 'Genome size': 5427272, '# ambiguous bases': 0, '# scaffolds': 195, '# contigs': 195, 'Longest scaffold': 224822, 'Longest cont…
sample_155.017	Bacteria; Desulfobacterota_D; UBA1144; UBA2774; UBA2774; ;	17.1233	0.125422	{'marker lineage': 'k__Bacteria', '# genomes': 924, '# markers': 161, '# marker sets': 108, '0': 9, '1': 151, '2': 1, '3': 0, '4': 0, '5+': 0, 'Completeness': 93.05555555555556, 'Contamination': 0.9259259259259259, 'GC': 0.5669496011776598, 'GC std': 0.03518090048676143, 'Genome size': 2584108, '# ambiguous bases': 0, '# scaffolds': 37, '# contigs': 37, 'Longest scaffold': 1447532, 'Longest conti…
sample_163.002	Bacteria; Bacteroidota; Bacteroidia; Flavobacteriales; Flavobacteriaceae; Flavobacterium;	17.1233	0.0943883	{'marker lineage': 'k__Bacteria', '# genomes': 2921, '# markers': 141, '# marker sets': 86, '0': 1, '1': 139, '2': 0, '3': 1, '4': 0, '5+': 0, 'Completeness': 98.83720930232558, 'Contamination': 2.3255813953488373, 'GC': 0.6235216160652659, 'GC std': 0.013607066479664613, 'Genome size': 5401168, '# ambiguous bases': 0, '# scaffolds': 135, '# contigs': 135, 'Longest scaffold': 356417, 'Longest con…
sample_165.003	Bacteria; Proteobacteria; Gammaproteobacteria; Xanthomonadales; Rhodanobacteraceae; ;	60.274	0.284637	{'marker lineage': 'k__Bacteria', '# genomes': 169, '# markers': 313, '# marker sets': 233, '0': 12, '1': 300, '2': 1, '3': 0, '4': 0, '5+': 0, 'Completeness': 95.27896995708154, 'Contamination': 0.4291845493562232, 'GC': 0.5564658742179974, 'GC std': 0.02158105791804375, 'Genome size': 3775723, '# ambiguous bases': 0, '# scaffolds': 644, '# contigs': 644, 'Longest scaffold': 74287, 'Longest cont…
sample_165.004	Bacteria; Proteobacteria; Gammaproteobacteria; Xanthomonadales; Xanthomonadaceae; Lysobacter_C;	75.3425	0.521588	{'marker lineage': 'k__Bacteria', '# genomes': 2258, '# markers': 188, '# marker sets': 117, '0': 3, '1': 183, '2': 2, '3': 0, '4': 0, '5+': 0, 'Completeness': 97.43589743589743, 'Contamination': 1.7094017094017093, 'GC': 0.5433154102919228, 'GC std': 0.017538966837472, 'Genome size': 3348762, '# ambiguous bases': 0, '# scaffolds': 58, '# contigs': 58, 'Longest scaffold': 385677, 'Longest contig'…
sample_165.017	Bacteria; Actinobacteriota; Thermoleophilia; Ga0077560; ; ;	36.3014	0.925259	{'marker lineage': 'k__Bacteria', '# genomes': 924, '# markers': 163, '# marker sets': 110, '0': 10, '1': 150, '2': 3, '3': 0, '4': 0, '5+': 0, 'Completeness': 92.72727272727273, 'Contamination': 2.0000000000000004, 'GC': 0.5516743861812868, 'GC std': 0.020211480610267354, 'Genome size': 2387024, '# ambiguous bases': 0, '# scaffolds': 139, '# contigs': 139, 'Longest scaffold': 183965, 'Longest co…
sample_167.009	Bacteria; Proteobacteria; Gammaproteobacteria; Burkholderiales; Burkholderiaceae; Diaphorobacter; Diaphorobacter nitroreducens	26.7123	0.139941	{'marker lineage': 'k__Bacteria', '# genomes': 2921, '# markers': 141, '# marker sets': 86, '0': 1, '1': 137, '2': 2, '3': 1, '4': 0, '5+': 0, 'Completeness': 98.83720930232558, 'Contamination': 3.5940803382663846, 'GC': 0.6169859760299212, 'GC std': 0.015052130663454597, 'Genome size': 6010994, '# ambiguous bases': 0, '# scaffolds': 310, '# contigs': 310, 'Longest scaffold': 115603, 'Longest con…
sample_167.022	Bacteria; Proteobacteria; Gammaproteobacteria; Pseudomonadales; Moraxellaceae; Alkanindiges; Alkanindiges illinoisensis_A	54.1096	0.365011	{'marker lineage': 'k__Bacteria', '# genomes': 2921, '# markers': 149, '# marker sets': 91, '0': 1, '1': 146, '2': 2, '3': 0, '4': 0, '5+': 0, 'Completeness': 99.72527472527473, 'Contamination': 1.6483516483516483, 'GC': 0.4229457595304423, 'GC std': 0.026228499041163388, 'Genome size': 3356350, '# ambiguous bases': 0, '# scaffolds': 330, '# contigs': 330, 'Longest scaffold': 66505, 'Longest cont…
sample_169.007	Archaea; Thermoproteota; Nitrososphaeria; Nitrososphaerales; Nitrososphaeraceae; Nitrosocosmicus;	58.9041	0.356448	{'marker lineage': 'k__Bacteria', '# genomes': 2921, '# markers': 149, '# marker sets': 91, '0': 1, '1': 146, '2': 2, '3': 0, '4': 0, '5+': 0, 'Completeness': 99.93535875888817, 'Contamination': 1.6483516483516483, 'GC': 0.42151724212653346, 'GC std': 0.02587252915580318, 'Genome size': 3322647, '# ambiguous bases': 0, '# scaffolds': 199, '# contigs': 199, 'Longest scaffold': 90048, 'Longest cont…
sample_169.014	Bacteria; Proteobacteria; Gammaproteobacteria; Burkholderiales; Burkholderiaceae; SCN-69-89;	50	0.115178	{'marker lineage': 'f__Moraxellaceae', '# genomes': 86, '# markers': 689, '# marker sets': 365, '0': 2, '1': 683, '2': 4, '3': 0, '4': 0, '5+': 0, 'Completeness': 99.65753424657534, 'Contamination': 0.958904109589041, 'GC': 0.4134006913643654, 'GC std': 0.01844760748375189, 'Genome size': 2710293, '# ambiguous bases': 0, '# scaffolds': 166, '# contigs': 166, 'Longest scaffold': 135928, 'Longest c…
sample_169.015	Bacteria; Proteobacteria; Gammaproteobacteria; Burkholderiales; Nitrosomonadaceae; Nitrosomonas; Nitrosomonas europaea	100	0.879753	{'marker lineage': 'f__Comamonadaceae', '# genomes': 39, '# markers': 693, '# marker sets': 323, '0': 26, '1': 640, '2': 25, '3': 2, '4': 0, '5+': 0, 'Completeness': 98.0185758513932, 'Contamination': 4.9212039386391675, 'GC': 0.6717630732172652, 'GC std': 0.014458276380297801, 'Genome size': 3697311, '# ambiguous bases': 0, '# scaffolds': 116, '# contigs': 116, 'Longest scaffold': 412843, 'Longe…
sample_169.017	Bacteria; Acidobacteriota; Blastocatellia; Pyrinomonadales; Pyrinomonadaceae; OLB17;	41.7808	0.191949	{'marker lineage': 'c__Gammaproteobacteria', '# genomes': 112, '# markers': 580, '# marker sets': 290, '0': 2, '1': 574, '2': 4, '3': 0, '4': 0, '5+': 0, 'Completeness': 99.77011494252875, 'Contamination': 0.9195402298850573, 'GC': 0.5351557871100301, 'GC std': 0.023569891582971358, 'Genome size': 3983128, '# ambiguous bases': 0, '# scaffolds': 162, '# contigs': 162, 'Longest scaffold': 413634, '…
sample_17.016	Bacteria; Desulfobacterota; Desulfovibrionia; Desulfovibrionales; Desulfovibrionaceae; ;	7.53425	0.0140885	{'marker lineage': 'k__Bacteria', '# genomes': 2921, '# markers': 143, '# marker sets': 87, '0': 9, '1': 130, '2': 4, '3': 0, '4': 0, '5+': 0, 'Completeness': 91.84952978056427, 'Contamination': 4.022988505747127, 'GC': 0.6527817872472794, 'GC std': 0.015793318907184148, 'Genome size': 4333491, '# ambiguous bases': 0, '# scaffolds': 865, '# contigs': 865, 'Longest scaffold': 31181, 'Longest conti…
sample_17.017	Bacteria; Synergistota; Synergistia; Synergistales; 79-D21; 79-D21;	53.4247	0.195207	{'marker lineage': 'c__Betaproteobacteria', '# genomes': 235, '# markers': 414, '# marker sets': 211, '0': 36, '1': 376, '2': 2, '3': 0, '4': 0, '5+': 0, 'Completeness': 96.2085308056872, 'Contamination': 0.2648452746027321, 'GC': 0.5059382380865575, 'GC std': 0.022771687871465277, 'Genome size': 2265571, '# ambiguous bases': 0, '# scaffolds': 89, '# contigs': 89, 'Longest scaffold': 225990, 'Lon…
sample_171.031	Bacteria; Proteobacteria; Gammaproteobacteria; Pseudomonadales; Moraxellaceae; Acinetobacter; Acinetobacter towneri	26.0274	0.0761941	{'marker lineage': 'f__Flavobacteriaceae', '# genomes': 81, '# markers': 511, '# marker sets': 283, '0': 9, '1': 487, '2': 14, '3': 1, '4': 0, '5+': 0, 'Completeness': 97.77974087161368, 'Contamination': 2.70906949352179, 'GC': 0.326202865785859, 'GC std': 0.016655838982850855, 'Genome size': 2652187, '# ambiguous bases': 0, '# scaffolds': 248, '# contigs': 248, 'Longest scaffold': 101404, 'Longe…
sample_171.045	Bacteria; Proteobacteria; Alphaproteobacteria; Sphingomonadales; Sphingomonadaceae; Sphingopyxis;	74.6575	0.337667	{'marker lineage': 'o__Actinomycetales', '# genomes': 268, '# markers': 398, '# marker sets': 220, '0': 19, '1': 367, '2': 10, '3': 1, '4': 1, '5+': 0, 'Completeness': 97.77272727272727, 'Contamination': 3.8717532467532463, 'GC': 0.6774599817276618, 'GC std': 0.01512846703505649, 'Genome size': 5022893, '# ambiguous bases': 0, '# scaffolds': 208, '# contigs': 208, 'Longest scaffold': 185942, 'Lon…
sample_178.026	Bacteria; Proteobacteria; Alphaproteobacteria; Sphingomonadales; Sphingomonadaceae; Sphingopyxis;	16.4384	0.0659985	{'marker lineage': 'k__Bacteria', '# genomes': 2921, '# markers': 143, '# marker sets': 87, '0': 2, '1': 141, '2': 0, '3': 0, '4': 0, '5+': 0, 'Completeness': 98.78296146044624, 'Contamination': 0.0, 'GC': 0.6154790743066886, 'GC std': 0.012560280269058663, 'Genome size': 6713541, '# ambiguous bases': 0, '# scaffolds': 244, '# contigs': 244, 'Longest scaffold': 227487, 'Longest contig': 227487, '…
sample_178.028	Bacteria; Proteobacteria; Alphaproteobacteria; Rhodobacterales; Rhodobacteraceae; DSPG01;	83.5616	0.363663	{'marker lineage': 'c__Betaproteobacteria', '# genomes': 223, '# markers': 425, '# marker sets': 211, '0': 47, '1': 368, '2': 9, '3': 1, '4': 0, '5+': 0, 'Completeness': 90.15548349546853, 'Contamination': 3.0060934326337168, 'GC': 0.6586062849914266, 'GC std': 0.013439099384860364, 'Genome size': 3237936, '# ambiguous bases': 0, '# scaffolds': 223, '# contigs': 223, 'Longest scaffold': 155013, '…
sample_180.001	Bacteria; Chlamydiota; Chlamydiia; Chlamydiales; Rhabdochlamydiaceae; CAJCHM01;	100	0.960597	{'marker lineage': 'o__Burkholderiales', '# genomes': 193, '# markers': 427, '# marker sets': 214, '0': 34, '1': 386, '2': 7, '3': 0, '4': 0, '5+': 0, 'Completeness': 95.40498442367601, 'Contamination': 1.9826435246995995, 'GC': 0.7231292102975192, 'GC std': 0.015575806300784485, 'Genome size': 3631127, '# ambiguous bases': 0, '# scaffolds': 312, '# contigs': 312, 'Longest scaffold': 64031, 'Long…
sample_180.009	Bacteria; Planctomycetota; Planctomycetes; Pan216; Pan216; ;	45.2055	0.110721	{'marker lineage': 'k__Bacteria', '# genomes': 2258, '# markers': 188, '# marker sets': 117, '0': 4, '1': 179, '2': 5, '3': 0, '4': 0, '5+': 0, 'Completeness': 96.58119658119658, 'Contamination': 3.8461538461538463, 'GC': 0.47968286726931136, 'GC std': 0.02278349943595019, 'Genome size': 2982852, '# ambiguous bases': 0, '# scaffolds': 232, '# contigs': 232, 'Longest scaffold': 217169, 'Longest co…
sample_181.003	Bacteria; Actinobacteriota; Thermoleophilia; Ga0077560; Ga0077560; Ga0077541;	100	0.732813	{'marker lineage': 'c__Betaproteobacteria', '# genomes': 235, '# markers': 419, '# marker sets': 211, '0': 8, '1': 399, '2': 12, '3': 0, '4': 0, '5+': 0, 'Completeness': 97.84096893101633, 'Contamination': 2.672459189046867, 'GC': 0.661845627655758, 'GC std': 0.0144582478737186, 'Genome size': 2798636, '# ambiguous bases': 0, '# scaffolds': 158, '# contigs': 158, 'Longest scaffold': 197598, 'Long…
sample_181.008	Bacteria; Actinobacteriota; Actinomycetia; Mycobacteriales; Mycobacteriaceae; Mycobacterium; Mycobacterium heraklionense_B	100	0.94627	{'marker lineage': 'f__Rhodocyclaceae', '# genomes': 30, '# markers': 540, '# marker sets': 241, '0': 27, '1': 501, '2': 11, '3': 1, '4': 0, '5+': 0, 'Completeness': 98.17723770005928, 'Contamination': 2.904564315352697, 'GC': 0.6918289261455564, 'GC std': 0.01454961948102062, 'Genome size': 4021234, '# ambiguous bases': 0, '# scaffolds': 122, '# contigs': 122, 'Longest scaffold': 199429, 'Longes…
sample_181.010	Bacteria; Planctomycetota; Planctomycetes; Pirellulales; Pirellulaceae; ;	88.3562	0.42058	{'marker lineage': 'k__Bacteria', '# genomes': 2258, '# markers': 190, '# marker sets': 119, '0': 3, '1': 183, '2': 3, '3': 1, '4': 0, '5+': 0, 'Completeness': 97.47899159663865, 'Contamination': 4.201680672268908, 'GC': 0.5566853617335155, 'GC std': 0.02270292067799725, 'Genome size': 3088337, '# ambiguous bases': 0, '# scaffolds': 237, '# contigs': 237, 'Longest scaffold': 66976, 'Longest conti…
sample_183.009	Bacteria; Bacteroidota; Bacteroidia; AKYH767; B-17BO; UBA2475;	23.2877	0.0880433	{'marker lineage': 'k__Archaea', '# genomes': 207, '# markers': 145, '# marker sets': 103, '0': 2, '1': 140, '2': 3, '3': 0, '4': 0, '5+': 0, 'Completeness': 98.05825242718447, 'Contamination': 2.912621359223301, 'GC': 0.33897888063756565, 'GC std': 0.01886972697087817, 'Genome size': 3450625, '# ambiguous bases': 0, '# scaffolds': 260, '# contigs': 260, 'Longest scaffold': 121334, 'Longest conti…
sample_185.005	Bacteria; Bacteroidota; Bacteroidia; Chitinophagales; Chitinophagaceae; Ferruginibacter;	4.79452	0.00536483	{'marker lineage': 'k__Bacteria', '# genomes': 2258, '# markers': 190, '# marker sets': 119, '0': 7, '1': 176, '2': 7, '3': 0, '4': 0, '5+': 0, 'Completeness': 94.90546218487395, 'Contamination': 4.271708683473389, 'GC': 0.5009003500403303, 'GC std': 0.01607477901772936, 'Genome size': 3653579, '# ambiguous bases': 0, '# scaffolds': 358, '# contigs': 358, 'Longest scaffold': 65611, 'Longest conti…
sample_187.015	Bacteria; Actinobacteriota; Actinomycetia; Actinomycetales; Microbacteriaceae; Cryobacterium_B;	80.8219	0.616165	{'marker lineage': 'f__Xanthomonadaceae', '# genomes': 55, '# markers': 659, '# marker sets': 290, '0': 9, '1': 636, '2': 13, '3': 1, '4': 0, '5+': 0, 'Completeness': 98.14942528735632, 'Contamination': 1.2638453500522466, 'GC': 0.668159515929635, 'GC std': 0.01521240204728568, 'Genome size': 3656989, '# ambiguous bases': 0, '# scaffolds': 99, '# contigs': 99, 'Longest scaffold': 333042, 'Longest…
sample_189.019	Bacteria; Bacteroidota; Bacteroidia; Flavobacteriales; PHOS-HE28; PHOS-HE28;	18.4932	0.388933	{'marker lineage': 'k__Bacteria', '# genomes': 924, '# markers': 163, '# marker sets': 110, '0': 11, '1': 150, '2': 2, '3': 0, '4': 0, '5+': 0, 'Completeness': 92.42424242424242, 'Contamination': 1.0909090909090908, 'GC': 0.5359239525392961, 'GC std': 0.01633610375510233, 'Genome size': 5467007, '# ambiguous bases': 0, '# scaffolds': 126, '# contigs': 126, 'Longest scaffold': 832555, 'Longest con…
sample_189.021	Bacteria; Bacteroidota; Bacteroidia; Chitinophagales; Saprospiraceae; M3007;	45.8904	0.0779432	{'marker lineage': 'p__Actinobacteria', '# genomes': 732, '# markers': 199, '# marker sets': 116, '0': 6, '1': 190, '2': 3, '3': 0, '4': 0, '5+': 0, 'Completeness': 96.12068965517241, 'Contamination': 0.25862068965517243, 'GC': 0.7045864840449931, 'GC std': 0.022951889786060924, 'Genome size': 2842744, '# ambiguous bases': 0, '# scaffolds': 35, '# contigs': 35, 'Longest scaffold': 455520, 'Longes…
sample_191.014	Bacteria; Proteobacteria; Gammaproteobacteria; Burkholderiales; Casimicrobiaceae; Casimicrobium;	54.1096	0.177423	{'marker lineage': 'k__Bacteria', '# genomes': 2258, '# markers': 188, '# marker sets': 117, '0': 6, '1': 180, '2': 2, '3': 0, '4': 0, '5+': 0, 'Completeness': 95.67307692307692, 'Contamination': 1.7094017094017093, 'GC': 0.5430699207370286, 'GC std': 0.016564895285108218, 'Genome size': 2913971, '# ambiguous bases': 0, '# scaffolds': 169, '# contigs': 169, 'Longest scaffold': 166057, 'Longest co…
sample_192.012	Bacteria; Proteobacteria; Gammaproteobacteria; Burkholderiales; Burkholderiaceae; Rubrivivax;	33.5616	0.0280422	{'marker lineage': 'o__Sphingomonadales', '# genomes': 26, '# markers': 569, '# marker sets': 293, '0': 31, '1': 523, '2': 15, '3': 0, '4': 0, '5+': 0, 'Completeness': 95.66333017848777, 'Contamination': 2.4611619391784014, 'GC': 0.6191427827396192, 'GC std': 0.01796777250693796, 'Genome size': 2392369, '# ambiguous bases': 0, '# scaffolds': 339, '# contigs': 339, 'Longest scaffold': 59452, 'Long…
sample_194.008	Bacteria; Bacteroidota; Bacteroidia; Chitinophagales; Saprospiraceae; M3007;	55.4795	0.0965284	{'marker lineage': 'p__Actinobacteria', '# genomes': 732, '# markers': 199, '# marker sets': 116, '0': 6, '1': 193, '2': 0, '3': 0, '4': 0, '5+': 0, 'Completeness': 96.55172413793103, 'Contamination': 0.0, 'GC': 0.7092621558928115, 'GC std': 0.013976266145848404, 'Genome size': 2329652, '# ambiguous bases': 0, '# scaffolds': 112, '# contigs': 112, 'Longest scaffold': 495287, 'Longest contig': 495…
sample_196.005	Bacteria; Eisenbacteria; RBG-16-71-46; RBG-16-71-46; RBG-16-71-46; CAIXRL01;	18.4932	0.962292	{'marker lineage': 'k__Bacteria', '# genomes': 2921, '# markers': 143, '# marker sets': 88, '0': 1, '1': 139, '2': 3, '3': 0, '4': 0, '5+': 0, 'Completeness': 98.86363636363636, 'Contamination': 2.840909090909091, 'GC': 0.6468281938080146, 'GC std': 0.06418040287296906, 'Genome size': 3583794, '# ambiguous bases': 0, '# scaffolds': 75, '# contigs': 75, 'Longest scaffold': 377620, 'Longest contig'…
sample_199.007	Bacteria; Armatimonadota; Fimbriimonadia; Fimbriimonadales; Fimbriimonadaceae; UphvI-Ar2;	78.0822	0.237284	{'marker lineage': 'k__Bacteria', '# genomes': 924, '# markers': 163, '# marker sets': 110, '0': 12, '1': 148, '2': 3, '3': 0, '4': 0, '5+': 0, 'Completeness': 91.81818181818181, 'Contamination': 1.4646464646464648, 'GC': 0.5475502585711596, 'GC std': 0.019225517229598175, 'Genome size': 4147601, '# ambiguous bases': 0, '# scaffolds': 599, '# contigs': 599, 'Longest scaffold': 46133, 'Longest con…
sample_199.009	Bacteria; Proteobacteria; Gammaproteobacteria; Burkholderiales; Burkholderiaceae; Piscinibacter;	90.411	0.212114	{'marker lineage': 'f__Rhodobacteraceae', '# genomes': 84, '# markers': 568, '# marker sets': 330, '0': 75, '1': 478, '2': 14, '3': 1, '4': 0, '5+': 0, 'Completeness': 91.43179043179045, 'Contamination': 3.4065656565656566, 'GC': 0.6482130972454957, 'GC std': 0.018055018951027603, 'Genome size': 3041128, '# ambiguous bases': 0, '# scaffolds': 677, '# contigs': 677, 'Longest scaffold': 46813, 'Lon…
sample_202.005	Bacteria; Proteobacteria; Gammaproteobacteria; Burkholderiales; Casimicrobiaceae; ;	47.9452	0.0414661	{'marker lineage': 'c__Deltaproteobacteria', '# genomes': 61, '# markers': 284, '# marker sets': 169, '0': 9, '1': 268, '2': 7, '3': 0, '4': 0, '5+': 0, 'Completeness': 95.540214770984, 'Contamination': 3.2544378698224854, 'GC': 0.5272074024159416, 'GC std': 0.022420627465758642, 'Genome size': 2361067, '# ambiguous bases': 0, '# scaffolds': 360, '# contigs': 360, 'Longest scaffold': 85676, 'Long…
sample_202.007	Bacteria; Proteobacteria; Alphaproteobacteria; Rhodobacterales; Rhodobacteraceae; Albidovulum;	100	0.884753	{'marker lineage': 'o__Burkholderiales', '# genomes': 193, '# markers': 426, '# marker sets': 214, '0': 67, '1': 343, '2': 16, '3': 0, '4': 0, '5+': 0, 'Completeness': 90.23531375166888, 'Contamination': 2.3169781931464173, 'GC': 0.7099523689681259, 'GC std': 0.011585378163511293, 'Genome size': 5372128, '# ambiguous bases': 0, '# scaffolds': 286, '# contigs': 286, 'Longest scaffold': 189390, 'Lo…
sample_205.001	Bacteria; Planctomycetota; Planctomycetes; Gemmatales; Gemmataceae; ;	21.9178	0.17724	{'marker lineage': 'c__Deltaproteobacteria', '# genomes': 83, '# markers': 247, '# marker sets': 155, '0': 33, '1': 206, '2': 8, '3': 0, '4': 0, '5+': 0, 'Completeness': 93.54838709677419, 'Contamination': 4.055299539170507, 'GC': 0.7161380173068236, 'GC std': 0.013646838792502801, 'Genome size': 10181071, '# ambiguous bases': 0, '# scaffolds': 428, '# contigs': 428, 'Longest scaffold': 156293, '…
sample_210.006	Bacteria; Desulfobacterota_D; UBA1144; UBA2774; UBA2774; ;	8.90411	0.0219391	{'marker lineage': 'p__Bacteroidetes', '# genomes': 350, '# markers': 316, '# marker sets': 210, '0': 7, '1': 294, '2': 15, '3': 0, '4': 0, '5+': 0, 'Completeness': 98.07936507936509, 'Contamination': 2.634920634920635, 'GC': 0.42089057318806256, 'GC std': 0.01688036057627406, 'Genome size': 2997620, '# ambiguous bases': 0, '# scaffolds': 249, '# contigs': 249, 'Longest scaffold': 87300, 'Longest…
sample_218.008	Bacteria; Proteobacteria; Gammaproteobacteria; Xanthomonadales; Xanthomonadaceae; Thermomonas;	100	2.48498	{'marker lineage': 'o__Burkholderiales', '# genomes': 193, '# markers': 427, '# marker sets': 214, '0': 44, '1': 378, '2': 5, '3': 0, '4': 0, '5+': 0, 'Completeness': 92.16581704899461, 'Contamination': 1.3785046728971964, 'GC': 0.6961737136636836, 'GC std': 0.01719647838885777, 'Genome size': 2954379, '# ambiguous bases': 0, '# scaffolds': 314, '# contigs': 314, 'Longest scaffold': 56320, 'Longe…
sample_218.019	Bacteria; Acidobacteriota; Blastocatellia; Pyrinomonadales; Pyrinomonadaceae; OLB17; OLB17 sp011388875	31.5068	0.0958044	{'marker lineage': 'k__Bacteria', '# genomes': 924, '# markers': 161, '# marker sets': 108, '0': 8, '1': 149, '2': 4, '3': 0, '4': 0, '5+': 0, 'Completeness': 93.05555555555556, 'Contamination': 3.7037037037037037, 'GC': 0.6117992268669138, 'GC std': 0.012059903314493574, 'Genome size': 2782962, '# ambiguous bases': 0, '# scaffolds': 226, '# contigs': 226, 'Longest scaffold': 88669, 'Longest cont…
sample_22.008	Bacteria; Proteobacteria; Gammaproteobacteria; Steroidobacterales; Steroidobacteraceae; Povalibacter;	11.6438	0.0556085	{'marker lineage': 'f__Moraxellaceae', '# genomes': 86, '# markers': 689, '# marker sets': 365, '0': 1, '1': 665, '2': 23, '3': 0, '4': 0, '5+': 0, 'Completeness': 99.72602739726027, 'Contamination': 1.4098173515981733, 'GC': 0.38408090919757776, 'GC std': 0.018791646324253168, 'Genome size': 3860723, '# ambiguous bases': 0, '# scaffolds': 206, '# contigs': 206, 'Longest scaffold': 198513, 'Longe…
sample_220.007	Bacteria; Myxococcota; Polyangia; Nannocystales; Nannocystaceae; Ga0077550;	88.3562	0.40199	{'marker lineage': 'k__Bacteria', '# genomes': 901, '# markers': 171, '# marker sets': 117, '0': 1, '1': 166, '2': 4, '3': 0, '4': 0, '5+': 0, 'Completeness': 99.14529914529915, 'Contamination': 2.9914529914529915, 'GC': 0.714555787091657, 'GC std': 0.01489883237794593, 'Genome size': 3517570, '# ambiguous bases': 0, '# scaffolds': 175, '# contigs': 175, 'Longest scaffold': 166331, 'Longest conti…
sample_221.005	Bacteria; Proteobacteria; Gammaproteobacteria; Xanthomonadales; Rhodanobacteraceae; Dokdonella_A; Dokdonella_A sp014338185	31.5068	0.0493538	{'marker lineage': 'p__Bacteroidetes', '# genomes': 364, '# markers': 298, '# marker sets': 198, '0': 2, '1': 286, '2': 10, '3': 0, '4': 0, '5+': 0, 'Completeness': 99.32659932659931, 'Contamination': 3.5129068462401793, 'GC': 0.5079332969216475, 'GC std': 0.022383600969037867, 'Genome size': 5452462, '# ambiguous bases': 0, '# scaffolds': 679, '# contigs': 679, 'Longest scaffold': 61195, 'Longes…
sample_221.009	Bacteria; Bacteroidota; Bacteroidia; Chitinophagales; Chitinophagaceae; JJ008;	100	0.663652	{'marker lineage': 'c__Betaproteobacteria', '# genomes': 235, '# markers': 419, '# marker sets': 211, '0': 4, '1': 410, '2': 5, '3': 0, '4': 0, '5+': 0, 'Completeness': 98.65718799368088, 'Contamination': 1.8957345971563981, 'GC': 0.7075794014231501, 'GC std': 0.01312353318570002, 'Genome size': 3916523, '# ambiguous bases': 0, '# scaffolds': 98, '# contigs': 98, 'Longest scaffold': 257795, 'Long…
sample_221.011	Bacteria; Acidobacteriota; Blastocatellia; Pyrinomonadales; Pyrinomonadaceae; OLB17;	98.6301	0.549668	{'marker lineage': 'f__Rhodobacteraceae', '# genomes': 84, '# markers': 568, '# marker sets': 330, '0': 68, '1': 475, '2': 25, '3': 0, '4': 0, '5+': 0, 'Completeness': 92.75432900432901, 'Contamination': 4.9855699855699855, 'GC': 0.6866273918390482, 'GC std': 0.01880996354883852, 'Genome size': 4398237, '# ambiguous bases': 0, '# scaffolds': 333, '# contigs': 333, 'Longest scaffold': 81750, 'Long…
sample_223.007	Bacteria; Proteobacteria; Gammaproteobacteria; Pseudomonadales; Porticoccaceae; ;	72.6027	0.382971	{'marker lineage': 'o__Pseudomonadales', '# genomes': 185, '# markers': 813, '# marker sets': 308, '0': 36, '1': 748, '2': 26, '3': 3, '4': 0, '5+': 0, 'Completeness': 93.40500143131722, 'Contamination': 4.156990148531501, 'GC': 0.6277892792639442, 'GC std': 0.024446138066853026, 'Genome size': 3618856, '# ambiguous bases': 0, '# scaffolds': 521, '# contigs': 521, 'Longest scaffold': 52686, 'Long…
sample_226.006	Bacteria; Bacteroidota; Bacteroidia; Chitinophagales; Saprospiraceae; OLB9;	10.274	0.0447882	{'marker lineage': 'k__Bacteria', '# genomes': 2921, '# markers': 143, '# marker sets': 88, '0': 3, '1': 138, '2': 2, '3': 0, '4': 0, '5+': 0, 'Completeness': 96.5909090909091, 'Contamination': 2.272727272727273, 'GC': 0.7243779619302064, 'GC std': 0.016472884200981697, 'Genome size': 6684197, '# ambiguous bases': 0, '# scaffolds': 229, '# contigs': 229, 'Longest scaffold': 256901, 'Longest conti…
sample_226.009	Bacteria; Bacteroidota; Bacteroidia; Chitinophagales; Chitinophagaceae; UBA3961;	17.8082	0.0724683	{'marker lineage': 'k__Bacteria', '# genomes': 2921, '# markers': 143, '# marker sets': 88, '0': 3, '1': 140, '2': 0, '3': 0, '4': 0, '5+': 0, 'Completeness': 97.72727272727273, 'Contamination': 0.0, 'GC': 0.6871731737400418, 'GC std': 0.01771038113435764, 'Genome size': 4354569, '# ambiguous bases': 0, '# scaffolds': 134, '# contigs': 134, 'Longest scaffold': 166336, 'Longest contig': 166336, 'N…
sample_226.010	Bacteria; Bacteroidota; Bacteroidia; Cytophagales; Cyclobacteriaceae; ELB16-189;	100	1.03062	{'marker lineage': 'p__Actinobacteria', '# genomes': 732, '# markers': 200, '# marker sets': 117, '0': 3, '1': 197, '2': 0, '3': 0, '4': 0, '5+': 0, 'Completeness': 98.71794871794872, 'Contamination': 0.0, 'GC': 0.7271884266069772, 'GC std': 0.01980681753695372, 'Genome size': 5086771, '# ambiguous bases': 0, '# scaffolds': 80, '# contigs': 80, 'Longest scaffold': 339508, 'Longest contig': 339508…
sample_236.001	Bacteria; Proteobacteria; Gammaproteobacteria; Burkholderiales; Rhodocyclaceae; Azonexus; Azonexus sp009469615	42.4658	0.457933	{'marker lineage': 'f__Xanthomonadaceae', '# genomes': 55, '# markers': 659, '# marker sets': 290, '0': 33, '1': 612, '2': 14, '3': 0, '4': 0, '5+': 0, 'Completeness': 93.46141215106734, 'Contamination': 2.838362068965517, 'GC': 0.6333167972046753, 'GC std': 0.030590400101409912, 'Genome size': 2874514, '# ambiguous bases': 0, '# scaffolds': 257, '# contigs': 257, 'Longest scaffold': 56668, 'Long…
sample_238.006	Bacteria; Proteobacteria; Gammaproteobacteria; Burkholderiales; Burkholderiaceae; Rubrivivax;	28.0822	0.0404178	{'marker lineage': 'o__Sphingomonadales', '# genomes': 26, '# markers': 569, '# marker sets': 293, '0': 42, '1': 516, '2': 11, '3': 0, '4': 0, '5+': 0, 'Completeness': 95.4313374951801, 'Contamination': 2.003087924589631, 'GC': 0.6124555606972217, 'GC std': 0.01949958674639639, 'Genome size': 2253917, '# ambiguous bases': 0, '# scaffolds': 502, '# contigs': 502, 'Longest scaffold': 32816, 'Longes…
sample_239.005	Bacteria; Proteobacteria; Alphaproteobacteria; Rhizobiales; Methyloligellaceae; Methyloceanibacter;	15.7534	0.059715	{'marker lineage': 'p__Bacteroidetes', '# genomes': 364, '# markers': 302, '# marker sets': 202, '0': 3, '1': 297, '2': 2, '3': 0, '4': 0, '5+': 0, 'Completeness': 98.51485148514851, 'Contamination': 0.41254125412541254, 'GC': 0.5293106578411505, 'GC std': 0.019588820334521563, 'Genome size': 6114090, '# ambiguous bases': 0, '# scaffolds': 141, '# contigs': 141, 'Longest scaffold': 444026, 'Longe…
sample_24.007	Bacteria; Proteobacteria; Gammaproteobacteria; Burkholderiales; Methylophilaceae; UBA6140;	100	0.816685	{'marker lineage': 'p__Proteobacteria', '# genomes': 1487, '# markers': 259, '# marker sets': 162, '0': 4, '1': 241, '2': 10, '3': 4, '4': 0, '5+': 0, 'Completeness': 97.8395061728395, 'Contamination': 4.338134430727023, 'GC': 0.7052641970717229, 'GC std': 0.013831381643490246, 'Genome size': 3828941, '# ambiguous bases': 0, '# scaffolds': 284, '# contigs': 284, 'Longest scaffold': 158052, 'Longe…
sample_24.012	Bacteria; Actinobacteriota; Acidimicrobiia; Acidimicrobiales; UBA8139; ;	30.8219	0.0459551	{'marker lineage': 'k__Bacteria', '# genomes': 433, '# markers': 270, '# marker sets': 179, '0': 3, '1': 260, '2': 7, '3': 0, '4': 0, '5+': 0, 'Completeness': 98.32402234636872, 'Contamination': 2.1880819366852884, 'GC': 0.3122675849202931, 'GC std': 0.024455060349526388, 'Genome size': 3357678, '# ambiguous bases': 0, '# scaffolds': 174, '# contigs': 174, 'Longest scaffold': 467883, 'Longest con…
sample_24.014	Bacteria; Proteobacteria; Alphaproteobacteria; Sphingomonadales; Sphingomonadaceae; Sphingobium;	25.3425	0.0880433	{'marker lineage': 'p__Bacteroidetes', '# genomes': 350, '# markers': 316, '# marker sets': 210, '0': 1, '1': 308, '2': 7, '3': 0, '4': 0, '5+': 0, 'Completeness': 99.52380952380952, 'Contamination': 2.873015873015873, 'GC': 0.4773983713524092, 'GC std': 0.02361626779539345, 'Genome size': 3584078, '# ambiguous bases': 0, '# scaffolds': 114, '# contigs': 114, 'Longest scaffold': 340153, 'Longest …
sample_245.001	Bacteria; Planctomycetota; Phycisphaerae; UBA1845; UBA1845; SBAX01;	4.79452	0.0335463	{'marker lineage': 'p__Bacteroidetes', '# genomes': 364, '# markers': 302, '# marker sets': 203, '0': 1, '1': 301, '2': 0, '3': 0, '4': 0, '5+': 0, 'Completeness': 99.50738916256158, 'Contamination': 0.0, 'GC': 0.4370899599677417, 'GC std': 0.020833615235362098, 'Genome size': 4404448, '# ambiguous bases': 0, '# scaffolds': 55, '# contigs': 55, 'Longest scaffold': 709388, 'Longest contig': 709388…
sample_245.024	Bacteria; Planctomycetota; Planctomycetes; Pirellulales; Pirellulaceae; BJ22;	55.4795	0.911723	{'marker lineage': 'k__Bacteria', '# genomes': 2921, '# markers': 143, '# marker sets': 88, '0': 2, '1': 137, '2': 4, '3': 0, '4': 0, '5+': 0, 'Completeness': 97.72727272727273, 'Contamination': 2.4793388429752063, 'GC': 0.5905132706383907, 'GC std': 0.07064148199186245, 'Genome size': 5532929, '# ambiguous bases': 0, '# scaffolds': 110, '# contigs': 110, 'Longest scaffold': 450603, 'Longest cont…
sample_249.005	Bacteria; Armatimonadota; Fimbriimonadia; Fimbriimonadales; Fimbriimonadaceae; ;	35.6164	0.173909	{'marker lineage': 'k__Bacteria', '# genomes': 924, '# markers': 161, '# marker sets': 108, '0': 5, '1': 151, '2': 5, '3': 0, '4': 0, '5+': 0, 'Completeness': 95.83333333333333, 'Contamination': 4.012345679012346, 'GC': 0.7116504674698303, 'GC std': 0.017643341664975956, 'Genome size': 3134106, '# ambiguous bases': 0, '# scaffolds': 362, '# contigs': 362, 'Longest scaffold': 50188, 'Longest conti…
sample_253.018	Bacteria; Bacteroidota; Bacteroidia; AKYH767-A; OLB10; CAADHD01; CAADHD01 sp900696575	100	1.09049	{'marker lineage': 'c__Betaproteobacteria', '# genomes': 223, '# markers': 425, '# marker sets': 211, '0': 14, '1': 408, '2': 2, '3': 1, '4': 0, '5+': 0, 'Completeness': 96.52448657187995, 'Contamination': 1.1058451816745656, 'GC': 0.7191797292143622, 'GC std': 0.013907733530663002, 'Genome size': 4329107, '# ambiguous bases': 0, '# scaffolds': 153, '# contigs': 153, 'Longest scaffold': 222351, '…
sample_257.003	Bacteria; Proteobacteria; Gammaproteobacteria; Burkholderiales; Rhodocyclaceae; ;	93.8356	0.355463	{'marker lineage': 'f__Xanthomonadaceae', '# genomes': 55, '# markers': 659, '# marker sets': 290, '0': 54, '1': 597, '2': 7, '3': 1, '4': 0, '5+': 0, 'Completeness': 94.28735632183907, 'Contamination': 1.0006966213862765, 'GC': 0.6885227731890164, 'GC std': 0.04125119361628848, 'Genome size': 2571379, '# ambiguous bases': 0, '# scaffolds': 125, '# contigs': 125, 'Longest scaffold': 144195, 'Long…
sample_26.003	Bacteria; Bacteroidota; Bacteroidia; Chitinophagales; Saprospiraceae; OLB8; OLB8 sp001567405	17.1233	0.100326	{'marker lineage': 'k__Bacteria', '# genomes': 2921, '# markers': 142, '# marker sets': 87, '0': 8, '1': 131, '2': 3, '3': 0, '4': 0, '5+': 0, 'Completeness': 93.03583502366463, 'Contamination': 1.2846517917511833, 'GC': 0.6161190620824466, 'GC std': 0.01646532363900397, 'Genome size': 6474471, '# ambiguous bases': 0, '# scaffolds': 503, '# contigs': 503, 'Longest scaffold': 306070, 'Longest cont…
sample_265.016	Bacteria; Acidobacteriota; Blastocatellia; Chloracidobacteriales; ; ;	56.8493	0.1513	{'marker lineage': 'k__Bacteria', '# genomes': 901, '# markers': 171, '# marker sets': 117, '0': 5, '1': 162, '2': 4, '3': 0, '4': 0, '5+': 0, 'Completeness': 95.72649572649573, 'Contamination': 2.706552706552707, 'GC': 0.6689263695296331, 'GC std': 0.019268489315200848, 'Genome size': 3466975, '# ambiguous bases': 0, '# scaffolds': 440, '# contigs': 440, 'Longest scaffold': 84353, 'Longest conti…
sample_269.006	Bacteria; Proteobacteria; Alphaproteobacteria; Rhizobiales; Hyphomicrobiaceae; ;	100	1.45125	{'marker lineage': 'o__Burkholderiales', '# genomes': 193, '# markers': 427, '# marker sets': 214, '0': 55, '1': 365, '2': 7, '3': 0, '4': 0, '5+': 0, 'Completeness': 96.35514018691589, 'Contamination': 1.985981308411215, 'GC': 0.7068409749629349, 'GC std': 0.012045107740410581, 'Genome size': 4054349, '# ambiguous bases': 0, '# scaffolds': 123, '# contigs': 123, 'Longest scaffold': 207959, 'Long…
sample_273.010	Bacteria; Armatimonadota; Fimbriimonadia; Fimbriimonadales; GBS-DC; ;	17.1233	0.0818742	{'marker lineage': 'k__Bacteria', '# genomes': 924, '# markers': 161, '# marker sets': 108, '0': 5, '1': 154, '2': 2, '3': 0, '4': 0, '5+': 0, 'Completeness': 95.37037037037037, 'Contamination': 1.3888888888888888, 'GC': 0.5358806741728576, 'GC std': 0.01753081691816579, 'Genome size': 3741889, '# ambiguous bases': 0, '# scaffolds': 473, '# contigs': 473, 'Longest scaffold': 75685, 'Longest conti…
sample_273.011	Bacteria; Chloroflexota; Anaerolineae; Anaerolineales; EnvOPS12; ;	17.1233	0.133089	{'marker lineage': 'k__Bacteria', '# genomes': 924, '# markers': 163, '# marker sets': 110, '0': 3, '1': 156, '2': 4, '3': 0, '4': 0, '5+': 0, 'Completeness': 97.87878787878788, 'Contamination': 2.909090909090909, 'GC': 0.5378645290810062, 'GC std': 0.01407804041806633, 'Genome size': 6443656, '# ambiguous bases': 0, '# scaffolds': 114, '# contigs': 114, 'Longest scaffold': 344805, 'Longest conti…
sample_273.017	Bacteria; Armatimonadota; Fimbriimonadia; Fimbriimonadales; GBS-DC; ;	100	1.09373	{'marker lineage': 'p__Actinobacteria', '# genomes': 732, '# markers': 200, '# marker sets': 117, '0': 3, '1': 197, '2': 0, '3': 0, '4': 0, '5+': 0, 'Completeness': 98.71794871794872, 'Contamination': 0.0, 'GC': 0.7274227306717078, 'GC std': 0.06771700859734282, 'Genome size': 5029583, '# ambiguous bases': 0, '# scaffolds': 88, '# contigs': 88, 'Longest scaffold': 326630, 'Longest contig': 326630…
sample_276.004	Bacteria; Planctomycetota; Phycisphaerae; Phycisphaerales; SM1A02; ;	10.274	0.0446975	{'marker lineage': 'o__Cytophagales', '# genomes': 47, '# markers': 454, '# marker sets': 336, '0': 20, '1': 409, '2': 25, '3': 0, '4': 0, '5+': 0, 'Completeness': 95.13888888888889, 'Contamination': 4.231934001670844, 'GC': 0.4599647731991466, 'GC std': 0.018617391504476805, 'Genome size': 4325116, '# ambiguous bases': 0, '# scaffolds': 308, '# contigs': 308, 'Longest scaffold': 207467, 'Longest…
sample_276.007	Bacteria; Chloroflexota; Anaerolineae; UBA4142; SHND01; SHND01;	17.1233	0.214663	{'marker lineage': 'k__Bacteria', '# genomes': 924, '# markers': 161, '# marker sets': 108, '0': 5, '1': 155, '2': 1, '3': 0, '4': 0, '5+': 0, 'Completeness': 95.37037037037037, 'Contamination': 0.9259259259259259, 'GC': 0.5337175316153863, 'GC std': 0.02619338307908326, 'Genome size': 4476855, '# ambiguous bases': 0, '# scaffolds': 286, '# contigs': 286, 'Longest scaffold': 216674, 'Longest cont…
sample_279.011	Archaea; Thermoproteota; Nitrososphaeria; Nitrososphaerales; Nitrososphaeraceae; Nitrosocosmicus;	70.5479	0.110864	{'marker lineage': 'p__Euryarchaeota', '# genomes': 95, '# markers': 228, '# marker sets': 153, '0': 1, '1': 226, '2': 1, '3': 0, '4': 0, '5+': 0, 'Completeness': 99.34640522875817, 'Contamination': 0.6535947712418301, 'GC': 0.5182589793122523, 'GC std': 0.02792939483717777, 'Genome size': 2776716, '# ambiguous bases': 0, '# scaffolds': 149, '# contigs': 149, 'Longest scaffold': 91588, 'Longest c…
sample_282.006	Bacteria; Proteobacteria; Gammaproteobacteria; Burkholderiales; Burkholderiaceae; VBDL01;	29.4521	0.0208394	{'marker lineage': 'k__Bacteria', '# genomes': 5443, '# markers': 105, '# marker sets': 59, '0': 14, '1': 87, '2': 4, '3': 0, '4': 0, '5+': 0, 'Completeness': 90.44684129429892, 'Contamination': 3.954802259887005, 'GC': 0.5784026536547059, 'GC std': 0.019146072061822676, 'Genome size': 1222465, '# ambiguous bases': 0, '# scaffolds': 227, '# contigs': 227, 'Longest scaffold': 27786, 'Longest conti…
sample_285.002	Bacteria; Planctomycetota; Phycisphaerae; UBA1845; Fen-1342; ;	97.9452	0.557915	{'marker lineage': 'c__Gammaproteobacteria', '# genomes': 356, '# markers': 451, '# marker sets': 270, '0': 22, '1': 413, '2': 16, '3': 0, '4': 0, '5+': 0, 'Completeness': 93.76543209876543, 'Contamination': 4.2592592592592595, 'GC': 0.6743418201956318, 'GC std': 0.018059022741764092, 'Genome size': 2896359, '# ambiguous bases': 0, '# scaffolds': 360, '# contigs': 360, 'Longest scaffold': 57586, …
sample_285.010	Bacteria; Proteobacteria; Gammaproteobacteria; Burkholderiales; SG8-39; ;	75.3425	0.275822	{'marker lineage': 'c__Betaproteobacteria', '# genomes': 235, '# markers': 419, '# marker sets': 211, '0': 3, '1': 412, '2': 4, '3': 0, '4': 0, '5+': 0, 'Completeness': 98.5781990521327, 'Contamination': 1.0419017528022267, 'GC': 0.6421605509583845, 'GC std': 0.015122460349117118, 'Genome size': 2772478, '# ambiguous bases': 0, '# scaffolds': 64, '# contigs': 64, 'Longest scaffold': 241603, 'Long…
sample_285.012	Bacteria; Planctomycetota; Phycisphaerae; Phycisphaerales; SM1A02; UBA11155;	26.0274	0.0952418	{'marker lineage': 'p__Bacteroidetes', '# genomes': 364, '# markers': 302, '# marker sets': 203, '0': 17, '1': 273, '2': 12, '3': 0, '4': 0, '5+': 0, 'Completeness': 95.8128078817734, 'Contamination': 4.105090311986864, 'GC': 0.45810720284269085, 'GC std': 0.015218687390808056, 'Genome size': 4738046, '# ambiguous bases': 0, '# scaffolds': 359, '# contigs': 359, 'Longest scaffold': 99591, 'Longes…
sample_285.022	Bacteria; Proteobacteria; Alphaproteobacteria; Rhodobacterales; Rhodobacteraceae; Paracoccus; Paracoccus pantotrophus	32.8767	0.0557911	{'marker lineage': 'k__Bacteria', '# genomes': 434, '# markers': 278, '# marker sets': 186, '0': 3, '1': 262, '2': 13, '3': 0, '4': 0, '5+': 0, 'Completeness': 99.51612903225806, 'Contamination': 4.2644183773216024, 'GC': 0.6043939161161469, 'GC std': 0.01976443381161935, 'Genome size': 3794747, '# ambiguous bases': 0, '# scaffolds': 497, '# contigs': 497, 'Longest scaffold': 44197, 'Longest cont…
sample_288.004	Bacteria; Chloroflexota; Anaerolineae; UBA4142; SHND01; SHND01; SHND01 sp004295045	86.9863	0.307677	{'marker lineage': 'o__Rhizobiales', '# genomes': 356, '# markers': 413, '# marker sets': 248, '0': 16, '1': 392, '2': 5, '3': 0, '4': 0, '5+': 0, 'Completeness': 95.0268817204301, 'Contamination': 1.4516129032258065, 'GC': 0.6788320906312049, 'GC std': 0.01258846797623517, 'Genome size': 3627713, '# ambiguous bases': 0, '# scaffolds': 60, '# contigs': 60, 'Longest scaffold': 261825, 'Longest con…
sample_288.008	Bacteria; Chloroflexota; Anaerolineae; Anaerolineales; UBA4823; ;	8.21918	0.148916	{'marker lineage': 'k__Bacteria', '# genomes': 2921, '# markers': 143, '# marker sets': 88, '0': 2, '1': 141, '2': 0, '3': 0, '4': 0, '5+': 0, 'Completeness': 97.72727272727273, 'Contamination': 0.0, 'GC': 0.7151237252589505, 'GC std': 0.012348505999751692, 'Genome size': 2998256, '# ambiguous bases': 0, '# scaffolds': 22, '# contigs': 22, 'Longest scaffold': 443385, 'Longest contig': 443385, 'N5…
sample_288.015	Bacteria; Planctomycetota; Planctomycetes; Pan216; Pan216; ;	89.0411	0.446232	{'marker lineage': 'c__Gammaproteobacteria', '# genomes': 67, '# markers': 481, '# marker sets': 276, '0': 7, '1': 461, '2': 12, '3': 1, '4': 0, '5+': 0, 'Completeness': 98.05253623188406, 'Contamination': 3.635265700483092, 'GC': 0.6272645274511547, 'GC std': 0.01134992794111393, 'Genome size': 3915828, '# ambiguous bases': 0, '# scaffolds': 44, '# contigs': 44, 'Longest scaffold': 317618, 'Long…
sample_294.001	Bacteria; Nitrospirota; Nitrospiria; Nitrospirales; Nitrospiraceae; Nitrospira_F;	26.7123	0.284755	{'marker lineage': 'o__Rhizobiales', '# genomes': 356, '# markers': 413, '# marker sets': 248, '0': 11, '1': 390, '2': 12, '3': 0, '4': 0, '5+': 0, 'Completeness': 96.60618279569891, 'Contamination': 1.4624689826302728, 'GC': 0.6386052029424447, 'GC std': 0.013109234013725896, 'Genome size': 3149218, '# ambiguous bases': 0, '# scaffolds': 220, '# contigs': 220, 'Longest scaffold': 131323, 'Longes…
sample_294.006	Bacteria; Actinobacteriota; Thermoleophilia; Solirubrobacterales; Solirubrobacteraceae; VAWY01;	55.4795	0.586063	{'marker lineage': 'c__Betaproteobacteria', '# genomes': 235, '# markers': 414, '# marker sets': 211, '0': 26, '1': 387, '2': 1, '3': 0, '4': 0, '5+': 0, 'Completeness': 98.10581420561907, 'Contamination': 0.11848341232227488, 'GC': 0.506065896220155, 'GC std': 0.03609469537909135, 'Genome size': 3029066, '# ambiguous bases': 0, '# scaffolds': 137, '# contigs': 137, 'Longest scaffold': 191052, 'L…
sample_294.012	Bacteria; Planctomycetota; UBA1135; UBA2386; UBA2386; ;	99.3151	0.496996	{'marker lineage': 'c__Betaproteobacteria', '# genomes': 223, '# markers': 425, '# marker sets': 211, '0': 11, '1': 407, '2': 6, '3': 1, '4': 0, '5+': 0, 'Completeness': 96.60347551342814, 'Contamination': 1.7180094786729858, 'GC': 0.6649806076656604, 'GC std': 0.027147244646124773, 'Genome size': 3828059, '# ambiguous bases': 0, '# scaffolds': 123, '# contigs': 123, 'Longest scaffold': 479264, '…
sample_294.017	Bacteria; Planctomycetota; Planctomycetes; Pirellulales; Ga0077529; JABDGM01;	59.589	0.172487	{'marker lineage': 'f__Xanthomonadaceae', '# genomes': 55, '# markers': 659, '# marker sets': 290, '0': 64, '1': 594, '2': 1, '3': 0, '4': 0, '5+': 0, 'Completeness': 95.93678160919542, 'Contamination': 0.3448275862068966, 'GC': 0.6470996676926095, 'GC std': 0.01503930746060888, 'Genome size': 2609632, '# ambiguous bases': 0, '# scaffolds': 38, '# contigs': 38, 'Longest scaffold': 390332, 'Longes…
sample_30.007	Bacteria; Actinobacteriota; Thermoleophilia; Ga0077560; Ga0077560; ;	53.4247	0.650044	{'marker lineage': 'k__Bacteria', '# genomes': 2921, '# markers': 143, '# marker sets': 88, '0': 0, '1': 142, '2': 1, '3': 0, '4': 0, '5+': 0, 'Completeness': 100.0, 'Contamination': 1.1363636363636365, 'GC': 0.6766337529226009, 'GC std': 0.06812757970125766, 'Genome size': 4141431, '# ambiguous bases': 0, '# scaffolds': 88, '# contigs': 88, 'Longest scaffold': 772635, 'Longest contig': 772635, '…
sample_30.012	Bacteria; Actinobacteriota; Thermoleophilia; Ga0077560; Ga0077560; Ga0077541;	91.0959	0.157132	{'marker lineage': 'o__Sphingomonadales', '# genomes': 26, '# markers': 569, '# marker sets': 293, '0': 13, '1': 553, '2': 2, '3': 1, '4': 0, '5+': 0, 'Completeness': 97.07622298065984, 'Contamination': 0.7801072647489029, 'GC': 0.656147742126877, 'GC std': 0.014027909107862694, 'Genome size': 3111313, '# ambiguous bases': 0, '# scaffolds': 77, '# contigs': 77, 'Longest scaffold': 348648, 'Longes…
sample_30.013	Bacteria; Proteobacteria; Gammaproteobacteria; Burkholderiales; Thiobacillaceae; PFJX01;	21.9178	0.0611527	{'marker lineage': 'k__Bacteria', '# genomes': 433, '# markers': 273, '# marker sets': 183, '0': 10, '1': 263, '2': 0, '3': 0, '4': 0, '5+': 0, 'Completeness': 95.08196721311475, 'Contamination': 0.0, 'GC': 0.3762960258662431, 'GC std': 0.019703684625348186, 'Genome size': 2459731, '# ambiguous bases': 0, '# scaffolds': 88, '# contigs': 88, 'Longest scaffold': 253189, 'Longest contig': 253189, 'N…
sample_30.022	Bacteria; Verrucomicrobiota; Verrucomicrobiae; Pedosphaerales; UBA11358; SCTL01;	38.3562	0.118053	{'marker lineage': 'p__Bacteroidetes', '# genomes': 364, '# markers': 302, '# marker sets': 203, '0': 13, '1': 280, '2': 9, '3': 0, '4': 0, '5+': 0, 'Completeness': 97.27422003284073, 'Contamination': 3.218390804597701, 'GC': 0.4016056779300015, 'GC std': 0.017707792840505308, 'Genome size': 2910920, '# ambiguous bases': 0, '# scaffolds': 313, '# contigs': 313, 'Longest scaffold': 76421, 'Longest…
sample_301.002	Bacteria; Planctomycetota; Phycisphaerae; UBA1845; Fen-1342; CAADGM01; CAADGM01 sp900696535	80.8219	0.17844	{'marker lineage': 'k__Bacteria', '# genomes': 2258, '# markers': 188, '# marker sets': 117, '0': 5, '1': 179, '2': 4, '3': 0, '4': 0, '5+': 0, 'Completeness': 95.72649572649573, 'Contamination': 2.611585944919278, 'GC': 0.538443340782113, 'GC std': 0.019548777704655525, 'Genome size': 3364757, '# ambiguous bases': 0, '# scaffolds': 100, '# contigs': 100, 'Longest scaffold': 314211, 'Longest cont…
sample_301.004	Bacteria; Proteobacteria; Gammaproteobacteria; Burkholderiales; Rhodocyclaceae; ;	26.0274	0.0300985	{'marker lineage': 'p__Actinobacteria', '# genomes': 732, '# markers': 199, '# marker sets': 116, '0': 8, '1': 175, '2': 14, '3': 2, '4': 0, '5+': 0, 'Completeness': 94.9712643678161, 'Contamination': 4.778325123152709, 'GC': 0.6742159461625552, 'GC std': 0.013516232174920127, 'Genome size': 2920941, '# ambiguous bases': 0, '# scaffolds': 326, '# contigs': 326, 'Longest scaffold': 139157, 'Longes…
sample_301.006	Bacteria; Proteobacteria; Gammaproteobacteria; Burkholderiales; Casimicrobiaceae; VBCG01;	55.4795	0.402948	{'marker lineage': 'c__Betaproteobacteria', '# genomes': 235, '# markers': 414, '# marker sets': 211, '0': 59, '1': 353, '2': 2, '3': 0, '4': 0, '5+': 0, 'Completeness': 93.0582659604126, 'Contamination': 0.31595576619273297, 'GC': 0.5096772935291659, 'GC std': 0.020470508067335007, 'Genome size': 2358614, '# ambiguous bases': 0, '# scaffolds': 132, '# contigs': 132, 'Longest scaffold': 79377, 'L…
sample_301.011	Bacteria; Bacteroidota; Bacteroidia; Flavobacteriales; CAIKAF01; ;	32.8767	0.744796	{'marker lineage': 'k__Bacteria', '# genomes': 2258, '# markers': 181, '# marker sets': 110, '0': 6, '1': 170, '2': 5, '3': 0, '4': 0, '5+': 0, 'Completeness': 96.76136363636364, 'Contamination': 3.2323232323232323, 'GC': 0.5625664746072532, 'GC std': 0.02805417151167707, 'Genome size': 4745233, '# ambiguous bases': 0, '# scaffolds': 559, '# contigs': 559, 'Longest scaffold': 75808, 'Longest cont…
sample_306.003	Bacteria; Planctomycetota; Phycisphaerae; UBA1845; Fen-1342; ;	9.58904	0.0184549	{'marker lineage': 'p__Bacteroidetes', '# genomes': 364, '# markers': 302, '# marker sets': 202, '0': 3, '1': 296, '2': 3, '3': 0, '4': 0, '5+': 0, 'Completeness': 98.51485148514851, 'Contamination': 1.4851485148514851, 'GC': 0.4462121292245131, 'GC std': 0.019079819110821825, 'Genome size': 3876571, '# ambiguous bases': 0, '# scaffolds': 183, '# contigs': 183, 'Longest scaffold': 188071, 'Longes…
sample_306.020	Bacteria; Bdellovibrionota_C; UBA2361; UBA2361; ; ;	15.0685	0.107045	{'marker lineage': 'k__Bacteria', '# genomes': 2921, '# markers': 143, '# marker sets': 88, '0': 4, '1': 138, '2': 1, '3': 0, '4': 0, '5+': 0, 'Completeness': 96.5909090909091, 'Contamination': 1.1363636363636365, 'GC': 0.680260331687636, 'GC std': 0.019174449030477814, 'Genome size': 4586303, '# ambiguous bases': 0, '# scaffolds': 64, '# contigs': 64, 'Longest scaffold': 509682, 'Longest contig'…
sample_310.003	Archaea; Thermoproteota; Nitrososphaeria; Nitrososphaerales; Nitrososphaeraceae; Nitrosocosmicus; Nitrosocosmicus sp013114705	34.2466	0.0517059	{'marker lineage': 'k__Bacteria', '# genomes': 433, '# markers': 270, '# marker sets': 179, '0': 11, '1': 249, '2': 10, '3': 0, '4': 0, '5+': 0, 'Completeness': 94.6927374301676, 'Contamination': 4.208566108007449, 'GC': 0.43223886526408756, 'GC std': 0.019754112335812115, 'Genome size': 4400037, '# ambiguous bases': 0, '# scaffolds': 550, '# contigs': 550, 'Longest scaffold': 80295, 'Longest con…
sample_314.001	Bacteria; Proteobacteria; Alphaproteobacteria; Rhizobiales; Hyphomicrobiaceae; Hyphomicrobium;	26.7123	0.0604808	{'marker lineage': 'k__Bacteria', '# genomes': 924, '# markers': 161, '# marker sets': 108, '0': 7, '1': 152, '2': 2, '3': 0, '4': 0, '5+': 0, 'Completeness': 93.51851851851852, 'Contamination': 1.8518518518518519, 'GC': 0.6002429789057866, 'GC std': 0.00956467763175408, 'Genome size': 2820821, '# ambiguous bases': 0, '# scaffolds': 16, '# contigs': 16, 'Longest scaffold': 676519, 'Longest contig…
sample_314.004	Bacteria; Proteobacteria; Gammaproteobacteria; Burkholderiales; SG8-39; ;	32.8767	0.109034	{'marker lineage': 'k__Bacteria', '# genomes': 2258, '# markers': 188, '# marker sets': 117, '0': 28, '1': 155, '2': 5, '3': 0, '4': 0, '5+': 0, 'Completeness': 93.51851851851852, 'Contamination': 3.58974358974359, 'GC': 0.7371657753314483, 'GC std': 0.01937140729804702, 'Genome size': 3840493, '# ambiguous bases': 0, '# scaffolds': 413, '# contigs': 413, 'Longest scaffold': 72382, 'Longest conti…
sample_317.021	Bacteria; Armatimonadota; Fimbriimonadia; Fimbriimonadales; GBS-DC; ;	72.6027	0.141083	{'marker lineage': 'f__Rhodobacteraceae', '# genomes': 67, '# markers': 617, '# marker sets': 330, '0': 66, '1': 529, '2': 21, '3': 1, '4': 0, '5+': 0, 'Completeness': 93.31499202551834, 'Contamination': 4.094231791600213, 'GC': 0.7014354279220646, 'GC std': 0.019271077503053246, 'Genome size': 3787442, '# ambiguous bases': 0, '# scaffolds': 679, '# contigs': 679, 'Longest scaffold': 56088, 'Long…
sample_32.001	Bacteria; Actinobacteriota; Thermoleophilia; Solirubrobacterales; Solirubrobacteraceae; VAWY01;	78.7671	1.41196	{'marker lineage': 'p__Bacteroidetes', '# genomes': 350, '# markers': 316, '# marker sets': 210, '0': 0, '1': 316, '2': 0, '3': 0, '4': 0, '5+': 0, 'Completeness': 100.0, 'Contamination': 0.0, 'GC': 0.38854215523531616, 'GC std': 0.018286093603021494, 'Genome size': 3100042, '# ambiguous bases': 0, '# scaffolds': 99, '# contigs': 99, 'Longest scaffold': 254708, 'Longest contig': 254708, 'N50 (sca…
sample_32.018	Bacteria; Proteobacteria; Alphaproteobacteria; Rhodobacterales; Rhodobacteraceae; Ketogulonicigenium;	1.36986	0.00363685	{'marker lineage': 'p__Bacteroidetes', '# genomes': 364, '# markers': 302, '# marker sets': 202, '0': 22, '1': 267, '2': 12, '3': 1, '4': 0, '5+': 0, 'Completeness': 94.96699669966998, 'Contamination': 3.910891089108911, 'GC': 0.5044861610893733, 'GC std': 0.018368308841154226, 'Genome size': 5343990, '# ambiguous bases': 0, '# scaffolds': 795, '# contigs': 795, 'Longest scaffold': 52107, 'Longes…
sample_321.019	Bacteria; Chloroflexota; Anaerolineae; SBR1031; A4b; OLB15; OLB15 sp001567085	17.1233	0.11709	{'marker lineage': 'k__Bacteria', '# genomes': 924, '# markers': 161, '# marker sets': 108, '0': 5, '1': 152, '2': 4, '3': 0, '4': 0, '5+': 0, 'Completeness': 95.83333333333333, 'Contamination': 3.7037037037037037, 'GC': 0.530109563230964, 'GC std': 0.017052275854445107, 'Genome size': 3517786, '# ambiguous bases': 0, '# scaffolds': 167, '# contigs': 167, 'Longest scaffold': 142088, 'Longest cont…
sample_330.008	Bacteria; Chloroflexota; Ellin6529; CSP1-4; CSP1-4; SPCO01;	80.137	0.791281	{'marker lineage': 'p__Bacteroidetes', '# genomes': 364, '# markers': 302, '# marker sets': 202, '0': 4, '1': 295, '2': 3, '3': 0, '4': 0, '5+': 0, 'Completeness': 98.01980198019803, 'Contamination': 1.4851485148514851, 'GC': 0.41398197056264463, 'GC std': 0.02291126471335276, 'Genome size': 3685861, '# ambiguous bases': 0, '# scaffolds': 129, '# contigs': 129, 'Longest scaffold': 278892, 'Longes…
sample_330.012	Bacteria; Acidobacteriota; Blastocatellia; Pyrinomonadales; Pyrinomonadaceae; OLB17;	7.53425	0.0194726	{'marker lineage': 'p__Bacteroidetes', '# genomes': 364, '# markers': 302, '# marker sets': 202, '0': 2, '1': 296, '2': 4, '3': 0, '4': 0, '5+': 0, 'Completeness': 99.00990099009901, 'Contamination': 1.6501650165016502, 'GC': 0.5188783507713579, 'GC std': 0.019353467029293418, 'Genome size': 7799622, '# ambiguous bases': 0, '# scaffolds': 369, '# contigs': 369, 'Longest scaffold': 117965, 'Longes…
sample_39.003	Bacteria; Proteobacteria; Gammaproteobacteria; Burkholderiales; Nitrosomonadaceae; Nitrosomonas; Nitrosomonas europaea	6.16438	0.0135803	{'marker lineage': 'c__Gammaproteobacteria', '# genomes': 1164, '# markers': 275, '# marker sets': 174, '0': 2, '1': 259, '2': 14, '3': 0, '4': 0, '5+': 0, 'Completeness': 98.85057471264368, 'Contamination': 4.198595146871009, 'GC': 0.4650711059257321, 'GC std': 0.022742791690497716, 'Genome size': 3217594, '# ambiguous bases': 0, '# scaffolds': 146, '# contigs': 146, 'Longest scaffold': 249045, …
sample_39.010	Bacteria; Bacteroidota; Bacteroidia; AKYH767-A; OLB10; OLB10; OLB10 sp001567275	90.411	0.694965	{'marker lineage': 'o__Rhizobiales', '# genomes': 356, '# markers': 413, '# marker sets': 248, '0': 12, '1': 383, '2': 18, '3': 0, '4': 0, '5+': 0, 'Completeness': 96.29032258064517, 'Contamination': 3.270609318996416, 'GC': 0.602389641898342, 'GC std': 0.04371297796433727, 'Genome size': 4352535, '# ambiguous bases': 0, '# scaffolds': 773, '# contigs': 773, 'Longest scaffold': 57159, 'Longest co…
sample_41.006	Bacteria; Proteobacteria; Gammaproteobacteria; Burkholderiales; Thiobacillaceae; Thiobacillus;	33.5616	0.230257	{'marker lineage': 'k__Bacteria', '# genomes': 2921, '# markers': 146, '# marker sets': 90, '0': 2, '1': 143, '2': 1, '3': 0, '4': 0, '5+': 0, 'Completeness': 99.07407407407406, 'Contamination': 1.1111111111111112, 'GC': 0.599034849087434, 'GC std': 0.07273564657007073, 'Genome size': 6137693, '# ambiguous bases': 0, '# scaffolds': 169, '# contigs': 169, 'Longest scaffold': 584372, 'Longest conti…
sample_43.014	Bacteria; Proteobacteria; Alphaproteobacteria; Sphingomonadales; Sphingomonadaceae; Novosphingobium;	39.0411	0.0985633	{'marker lineage': 'p__Bacteroidetes', '# genomes': 364, '# markers': 302, '# marker sets': 203, '0': 1, '1': 298, '2': 3, '3': 0, '4': 0, '5+': 0, 'Completeness': 99.50738916256158, 'Contamination': 1.477832512315271, 'GC': 0.3720645541912759, 'GC std': 0.026602631612300785, 'Genome size': 3503599, '# ambiguous bases': 0, '# scaffolds': 78, '# contigs': 78, 'Longest scaffold': 555607, 'Longest c…
sample_49.018	Bacteria; Chloroflexota; Dehalococcoidia; UBA2991; UBA2991; FeB-14;	7.53425	0.0526502	{'marker lineage': 'k__Bacteria', '# genomes': 2258, '# markers': 188, '# marker sets': 117, '0': 3, '1': 179, '2': 6, '3': 0, '4': 0, '5+': 0, 'Completeness': 97.43589743589743, 'Contamination': 2.742165242165242, 'GC': 0.5317731456131802, 'GC std': 0.01507366042917319, 'Genome size': 4479931, '# ambiguous bases': 0, '# scaffolds': 61, '# contigs': 61, 'Longest scaffold': 262528, 'Longest contig…
sample_51.001	Bacteria; Planctomycetota; Phycisphaerae; UBA1845; UTPLA1; SpSt-539;	90.411	0.426814	{'marker lineage': 'f__Xanthomonadaceae', '# genomes': 55, '# markers': 659, '# marker sets': 290, '0': 44, '1': 605, '2': 10, '3': 0, '4': 0, '5+': 0, 'Completeness': 93.73563218390804, 'Contamination': 1.896551724137931, 'GC': 0.6956838494965234, 'GC std': 0.010343994835575961, 'Genome size': 3184458, '# ambiguous bases': 0, '# scaffolds': 73, '# contigs': 73, 'Longest scaffold': 461477, 'Longe…
sample_55.006	Bacteria; Chloroflexota; Anaerolineae; Anaerolineales; Anaerolineaceae; 49-20;	17.1233	0.925259	{'marker lineage': 'k__Archaea', '# genomes': 207, '# markers': 145, '# marker sets': 103, '0': 2, '1': 139, '2': 4, '3': 0, '4': 0, '5+': 0, 'Completeness': 98.05825242718447, 'Contamination': 3.883495145631068, 'GC': 0.337829494774118, 'GC std': 0.01691368820880972, 'Genome size': 2967346, '# ambiguous bases': 0, '# scaffolds': 175, '# contigs': 175, 'Longest scaffold': 140604, 'Longest contig'…
sample_55.009	Bacteria; Proteobacteria; Gammaproteobacteria; Burkholderiales; Rhodocyclaceae; Thauera; Thauera aminoaromatica	95.2055	0.255235	{'marker lineage': 'k__Bacteria', '# genomes': 2258, '# markers': 190, '# marker sets': 119, '0': 5, '1': 182, '2': 3, '3': 0, '4': 0, '5+': 0, 'Completeness': 96.21848739495799, 'Contamination': 2.100840336134454, 'GC': 0.5657527556742172, 'GC std': 0.024562586855004447, 'Genome size': 3016231, '# ambiguous bases': 0, '# scaffolds': 479, '# contigs': 479, 'Longest scaffold': 46491, 'Longest cont…
sample_59.008	Bacteria; Proteobacteria; Gammaproteobacteria; Xanthomonadales; Rhodanobacteraceae; Dokdonella;	30.137	0.0865098	{'marker lineage': 'p__Bacteroidetes', '# genomes': 364, '# markers': 303, '# marker sets': 203, '0': 30, '1': 271, '2': 2, '3': 0, '4': 0, '5+': 0, 'Completeness': 98.8286808976464, 'Contamination': 0.9852216748768473, 'GC': 0.3325395306047664, 'GC std': 0.020840382157783045, 'Genome size': 2982689, '# ambiguous bases': 0, '# scaffolds': 78, '# contigs': 78, 'Longest scaffold': 311359, 'Longest …
sample_59.022	Bacteria; Bacteroidota; Ignavibacteria; Ignavibacteriales; Melioribacteraceae; ;	8.21918	0.0534134	{'marker lineage': 'k__Bacteria', '# genomes': 2921, '# markers': 143, '# marker sets': 88, '0': 5, '1': 137, '2': 1, '3': 0, '4': 0, '5+': 0, 'Completeness': 94.31818181818181, 'Contamination': 1.1363636363636365, 'GC': 0.6571672252539915, 'GC std': 0.015717685588007548, 'Genome size': 3615967, '# ambiguous bases': 0, '# scaffolds': 128, '# contigs': 128, 'Longest scaffold': 367473, 'Longest con…
sample_6.010	Bacteria; Zixibacteria; MSB-5A5; CAIYYT01; CAIYYT01; ;	99.3151	0.985313	{'marker lineage': 'o__Rhizobiales', '# genomes': 356, '# markers': 411, '# marker sets': 246, '0': 5, '1': 395, '2': 11, '3': 0, '4': 0, '5+': 0, 'Completeness': 98.44173441734416, 'Contamination': 2.2727746508234317, 'GC': 0.6674703142426032, 'GC std': 0.015430317245183818, 'Genome size': 3841236, '# ambiguous bases': 0, '# scaffolds': 273, '# contigs': 273, 'Longest scaffold': 90854, 'Longest …
sample_6.014	Bacteria; Chloroflexota; Anaerolineae; Thermoflexales; Fen-1058; Fen-1058;	24.6575	0.120996	{'marker lineage': 'k__Bacteria', '# genomes': 924, '# markers': 163, '# marker sets': 110, '0': 5, '1': 154, '2': 4, '3': 0, '4': 0, '5+': 0, 'Completeness': 95.45454545454545, 'Contamination': 2.424242424242424, 'GC': 0.6150701852574213, 'GC std': 0.0179050398115414, 'Genome size': 3537780, '# ambiguous bases': 0, '# scaffolds': 145, '# contigs': 145, 'Longest scaffold': 211926, 'Longest contig…
sample_6.020	Bacteria; Armatimonadota; Fimbriimonadia; Fimbriimonadales; Fimbriimonadaceae; ;	16.4384	0.0646561	{'marker lineage': 'k__Bacteria', '# genomes': 2258, '# markers': 188, '# marker sets': 117, '0': 3, '1': 182, '2': 3, '3': 0, '4': 0, '5+': 0, 'Completeness': 97.43589743589743, 'Contamination': 1.7094017094017093, 'GC': 0.5575028979792611, 'GC std': 0.01725980887073364, 'Genome size': 3791435, '# ambiguous bases': 0, '# scaffolds': 73, '# contigs': 73, 'Longest scaffold': 647081, 'Longest conti…
sample_67.006	Bacteria; Bacteroidota; Bacteroidia; Chitinophagales; Chitinophagaceae; JJ008;	4.10959	0.0155326	{'marker lineage': 'p__Bacteroidetes', '# genomes': 350, '# markers': 316, '# marker sets': 210, '0': 1, '1': 304, '2': 11, '3': 0, '4': 0, '5+': 0, 'Completeness': 99.52380952380952, 'Contamination': 3.4391534391534395, 'GC': 0.5059997681692373, 'GC std': 0.020340982212281162, 'Genome size': 5012277, '# ambiguous bases': 0, '# scaffolds': 81, '# contigs': 81, 'Longest scaffold': 907446, 'Longest…
sample_71.005	Bacteria; Proteobacteria; Gammaproteobacteria; Thiotrichales; Thiotrichaceae; Thiothrix; Thiothrix sp002425225	33.5616	0.0919817	{'marker lineage': 'k__Bacteria', '# genomes': 88, '# markers': 230, '# marker sets': 148, '0': 2, '1': 222, '2': 6, '3': 0, '4': 0, '5+': 0, 'Completeness': 98.64864864864865, 'Contamination': 1.8084260731319557, 'GC': 0.6190735535494277, 'GC std': 0.018493809124753766, 'Genome size': 5609369, '# ambiguous bases': 0, '# scaffolds': 276, '# contigs': 276, 'Longest scaffold': 214214, 'Longest cont…
sample_75.008	Bacteria; Proteobacteria; Alphaproteobacteria; Rhodobacterales; Rhodobacteraceae; Paracoccus; Paracoccus versutus	26.7123	0.0304744	{'marker lineage': 'o__Actinomycetales', '# genomes': 69, '# markers': 400, '# marker sets': 198, '0': 22, '1': 359, '2': 19, '3': 0, '4': 0, '5+': 0, 'Completeness': 94.44444444444444, 'Contamination': 3.2267115600448935, 'GC': 0.5312998572222823, 'GC std': 0.01781642083039225, 'Genome size': 2206927, '# ambiguous bases': 0, '# scaffolds': 272, '# contigs': 272, 'Longest scaffold': 107984, 'Long…
sample_75.013	Bacteria; Bacteroidota; Bacteroidia; Chitinophagales; Saprospiraceae; M3007;	74.6575	0.221999	{'marker lineage': 'c__Betaproteobacteria', '# genomes': 235, '# markers': 419, '# marker sets': 211, '0': 23, '1': 391, '2': 5, '3': 0, '4': 0, '5+': 0, 'Completeness': 97.1563981042654, 'Contamination': 1.3315278718122319, 'GC': 0.6578870701115332, 'GC std': 0.01715931450334605, 'Genome size': 2749405, '# ambiguous bases': 0, '# scaffolds': 112, '# contigs': 112, 'Longest scaffold': 232097, 'Lo…
sample_85.017	Bacteria; Actinobacteriota; Acidimicrobiia; Acidimicrobiales; JAAYBP01; JAAZBK01;	69.863	0.197493	{'marker lineage': 'k__Bacteria', '# genomes': 2993, '# markers': 147, '# marker sets': 91, '0': 3, '1': 141, '2': 3, '3': 0, '4': 0, '5+': 0, 'Completeness': 96.7032967032967, 'Contamination': 2.2977022977022976, 'GC': 0.5851777716230213, 'GC std': 0.01637237031508251, 'Genome size': 4148553, '# ambiguous bases': 0, '# scaffolds': 185, '# contigs': 185, 'Longest scaffold': 218796, 'Longest conti…
sample_85.018	Bacteria; Bacteroidota; Ignavibacteria; Ignavibacteriales; Ignavibacteriaceae; JABWCL01;	98.6301	0.446108	{'marker lineage': 'f__Rhodobacteraceae', '# genomes': 84, '# markers': 568, '# marker sets': 330, '0': 34, '1': 512, '2': 21, '3': 1, '4': 0, '5+': 0, 'Completeness': 95.59829059829062, 'Contamination': 3.257575757575758, 'GC': 0.6823664692177082, 'GC std': 0.019034875007004355, 'Genome size': 4016059, '# ambiguous bases': 0, '# scaffolds': 401, '# contigs': 401, 'Longest scaffold': 62687, 'Long…
sample_91.006	Archaea; Halobacteriota; Methanosarcinia; Methanotrichales; Methanotrichaceae; Methanothrix; Methanothrix soehngenii	36.3014	0.0405943	{'marker lineage': 'c__Gammaproteobacteria', '# genomes': 356, '# markers': 451, '# marker sets': 270, '0': 39, '1': 395, '2': 16, '3': 1, '4': 0, '5+': 0, 'Completeness': 90.62908496732025, 'Contamination': 3.5767622461170845, 'GC': 0.5126743597572452, 'GC std': 0.02021736612569928, 'Genome size': 2390890, '# ambiguous bases': 0, '# scaffolds': 662, '# contigs': 662, 'Longest scaffold': 31548, '…
sample_94.003	Bacteria; Planctomycetota; Brocadiae; Brocadiales; Brocadiaceae; Brocadia; Brocadia sapporoensis	100	1.02454	{'marker lineage': 'o__Burkholderiales', '# genomes': 193, '# markers': 426, '# marker sets': 214, '0': 66, '1': 348, '2': 12, '3': 0, '4': 0, '5+': 0, 'Completeness': 92.95142060759375, 'Contamination': 3.683800623052959, 'GC': 0.6982020396004162, 'GC std': 0.014990266279786146, 'Genome size': 5268581, '# ambiguous bases': 0, '# scaffolds': 937, '# contigs': 937, 'Longest scaffold': 69236, 'Long…
sample_97.031	Bacteria; Proteobacteria; Gammaproteobacteria; Pseudomonadales; Moraxellaceae; ;	100	0.900535	{'marker lineage': 'o__Burkholderiales', '# genomes': 193, '# markers': 426, '# marker sets': 214, '0': 1, '1': 420, '2': 5, '3': 0, '4': 0, '5+': 0, 'Completeness': 99.53271028037383, 'Contamination': 1.2363707165109032, 'GC': 0.7133446595377705, 'GC std': 0.016915892227077085, 'Genome size': 4718262, '# ambiguous bases': 0, '# scaffolds': 86, '# contigs': 86, 'Longest scaffold': 404442, 'Longes…

## Sheet: Table S4
Table S4. HQ rMAGs obtained from the anaerobic treatment (AT) systems.
AT HQ rMAG	GTDB-tk Taxonomy	Average Occurrence Frequency in AT Samples (%)	Average Relatvie Abundance (%)	CheckM Results
sample_1.005	Bacteria; Proteobacteria; Alphaproteobacteria; Rhodobacterales; Rhodobacteraceae; Albidovulum;	97.861	0.469968	{'marker lineage': 'f__Rhodobacteraceae', '# genomes': 84, '# markers': 568, '# marker sets': 330, '0': 1, '1': 565, '2': 2, '3': 0, '4': 0, '5+': 0, 'Completeness': 99.6969696969697, 'Contamination': 0.45454545454545453, 'GC': 0.6771169280041444, 'GC std': 0.020325425062088114, 'Genome size': 3706255, '# ambiguous bases': 0, '# scaffolds': 50, '# contigs': 50, 'Longest scaffold': 775340, 'Longes…
sample_1.016	Archaea; Halobacteriota; Methanosarcinia; Methanosarcinales; Methanosarcinaceae; Methanomethylovorans; Methanomethylovorans sp002067265	58.8235	0.174804	{'marker lineage': 'p__Euryarchaeota', '# genomes': 95, '# markers': 228, '# marker sets': 153, '0': 2, '1': 219, '2': 7, '3': 0, '4': 0, '5+': 0, 'Completeness': 99.18300653594771, 'Contamination': 2.2483660130718954, 'GC': 0.4096485857011894, 'GC std': 0.025252383274925704, 'Genome size': 3803687, '# ambiguous bases': 0, '# scaffolds': 596, '# contigs': 596, 'Longest scaffold': 85926, 'Longest …
sample_254.006	Archaea; Halobacteriota; Methanosarcinia; Methanotrichales; Methanotrichaceae; Methanothrix; Methanothrix soehngenii	68.4492	0.400839	{'marker lineage': 'c__Gammaproteobacteria', '# genomes': 119, '# markers': 544, '# marker sets': 284, '0': 17, '1': 512, '2': 15, '3': 0, '4': 0, '5+': 0, 'Completeness': 95.68661971830986, 'Contamination': 1.9355717639168344, 'GC': 0.6688660380581537, 'GC std': 0.031239486447244807, 'Genome size': 2768973, '# ambiguous bases': 0, '# scaffolds': 162, '# contigs': 162, 'Longest scaffold': 352370,…
sample_280.015	Archaea; Thermoproteota; Nitrososphaeria; Nitrososphaerales; Nitrososphaeraceae; Nitrosocosmicus;	100	2.85691	{'marker lineage': 'f__Rhodocyclaceae', '# genomes': 30, '# markers': 540, '# marker sets': 241, '0': 29, '1': 499, '2': 11, '3': 1, '4': 0, '5+': 0, 'Completeness': 93.77484166848656, 'Contamination': 2.282358968589587, 'GC': 0.6870536278129703, 'GC std': 0.03497875836951735, 'Genome size': 3111613, '# ambiguous bases': 0, '# scaffolds': 851, '# contigs': 851, 'Longest scaffold': 31738, 'Longest…
sample_302.007	Archaea; Methanobacteriota; Methanobacteria; Methanobacteriales; Methanobacteriaceae; Methanobacterium_A;	99.4652	1.40439	{'marker lineage': 'f__Comamonadaceae', '# genomes': 39, '# markers': 693, '# marker sets': 323, '0': 11, '1': 673, '2': 9, '3': 0, '4': 0, '5+': 0, 'Completeness': 99.1795665634675, 'Contamination': 1.5909872721018232, 'GC': 0.6718842630592251, 'GC std': 0.020475185544813826, 'Genome size': 4053399, '# ambiguous bases': 0, '# scaffolds': 197, '# contigs': 197, 'Longest scaffold': 637380, 'Longes…
sample_307.006	Archaea; Halobacteriota; Methanomicrobia; Methanomicrobiales; Methanoregulaceae; Methanolinea; Methanolinea sp002067485	24.5989	0.159371	{'marker lineage': 'f__Flavobacteriaceae', '# genomes': 81, '# markers': 511, '# marker sets': 283, '0': 4, '1': 504, '2': 3, '3': 0, '4': 0, '5+': 0, 'Completeness': 99.36395759717314, 'Contamination': 0.5594817432273262, 'GC': 0.3304589405664632, 'GC std': 0.02673572047341429, 'Genome size': 2760815, '# ambiguous bases': 0, '# scaffolds': 121, '# contigs': 121, 'Longest scaffold': 183804, 'Long…
sample_325.006	Archaea; Thermoproteota; Nitrososphaeria; Nitrososphaerales; Nitrososphaeraceae; Nitrosocosmicus; Nitrosocosmicus sp013114705	11.2299	0.0278723	{'marker lineage': 'k__Bacteria', '# genomes': 2993, '# markers': 143, '# marker sets': 89, '0': 4, '1': 135, '2': 4, '3': 0, '4': 0, '5+': 0, 'Completeness': 96.56311962987442, 'Contamination': 4.49438202247191, 'GC': 0.5929200492173237, 'GC std': 0.025135669992009457, 'Genome size': 4384635, '# ambiguous bases': 0, '# scaffolds': 358, '# contigs': 358, 'Longest scaffold': 128538, 'Longest conti…
sample_48.003	Archaea; Halobacteriota; Methanosarcinia; Methanotrichales; Methanotrichaceae; Methanothrix; Methanothrix soehngenii	12.8342	0.0423981	{'marker lineage': 'c__Deltaproteobacteria', '# genomes': 83, '# markers': 247, '# marker sets': 155, '0': 2, '1': 241, '2': 4, '3': 0, '4': 0, '5+': 0, 'Completeness': 99.33179723502305, 'Contamination': 2.150537634408602, 'GC': 0.5542311053430884, 'GC std': 0.021807596068620577, 'Genome size': 3644615, '# ambiguous bases': 0, '# scaffolds': 85, '# contigs': 85, 'Longest scaffold': 296341, 'Long…
sample_250.006	Bacteria; Synergistota; Synergistia; Synergistales; 79-D21; 79-D21; 79-D21 sp012517195	38.5027	0.366594	{'marker lineage': 'f__Flavobacteriaceae', '# genomes': 81, '# markers': 511, '# marker sets': 283, '0': 7, '1': 500, '2': 4, '3': 0, '4': 0, '5+': 0, 'Completeness': 98.63368669022378, 'Contamination': 0.9717314487632509, 'GC': 0.32763807811457124, 'GC std': 0.05935026151367679, 'Genome size': 2574014, '# ambiguous bases': 0, '# scaffolds': 179, '# contigs': 179, 'Longest scaffold': 149103, 'Lon…
sample_66.017	Bacteria; Spirochaetota; UBA4802; UBA4802; UBA5550; UBA5550;	85.5615	0.13669	{'marker lineage': 'o__Sphingomonadales', '# genomes': 26, '# markers': 569, '# marker sets': 293, '0': 12, '1': 548, '2': 9, '3': 0, '4': 0, '5+': 0, 'Completeness': 99.37635743096494, 'Contamination': 1.9941491955143833, 'GC': 0.6470647842276024, 'GC std': 0.016450953588017115, 'Genome size': 2713855, '# ambiguous bases': 0, '# scaffolds': 138, '# contigs': 138, 'Longest scaffold': 168491, 'Lon…
sample_122.017	Bacteria; Spirochaetota; UBA4802; UBA4802; UBA5368; MVZN01;	99.4652	0.911868	{'marker lineage': 'o__Burkholderiales', '# genomes': 193, '# markers': 427, '# marker sets': 214, '0': 5, '1': 397, '2': 25, '3': 0, '4': 0, '5+': 0, 'Completeness': 98.52024922118379, 'Contamination': 4.582878181009022, 'GC': 0.6388154950866879, 'GC std': 0.06011603050077111, 'Genome size': 2885121, '# ambiguous bases': 0, '# scaffolds': 427, '# contigs': 427, 'Longest scaffold': 81181, 'Longes…
sample_266.013	Bacteria; Spirochaetota; UBA4802; UBA4802; UB4802; UBA4802; UBA4802 sp002328585	58.8235	0.302995	{'marker lineage': 'c__Deltaproteobacteria', '# genomes': 83, '# markers': 247, '# marker sets': 155, '0': 4, '1': 238, '2': 5, '3': 0, '4': 0, '5+': 0, 'Completeness': 97.41935483870968, 'Contamination': 2.2580645161290325, 'GC': 0.6094614432580642, 'GC std': 0.020664318256300277, 'Genome size': 3064691, '# ambiguous bases': 0, '# scaffolds': 286, '# contigs': 286, 'Longest scaffold': 95872, 'Lo…
sample_200.006	Bacteria; Spirochaetota; Spirochaetia; Treponematales; UBA8932; ;	45.4545	0.0672468	{'marker lineage': 'p__Bacteroidetes', '# genomes': 350, '# markers': 316, '# marker sets': 210, '0': 7, '1': 308, '2': 1, '3': 0, '4': 0, '5+': 0, 'Completeness': 96.66666666666667, 'Contamination': 0.47619047619047616, 'GC': 0.40498303168476063, 'GC std': 0.021237757307947528, 'Genome size': 2143996, '# ambiguous bases': 0, '# scaffolds': 123, '# contigs': 123, 'Longest scaffold': 146982, 'Long…
sample_318.016	Bacteria; Spirochaetota; Spirochaetia; Treponematales; UBA8932; ;	23.5294	0.050713	{'marker lineage': 'o__Burkholderiales', '# genomes': 193, '# markers': 427, '# marker sets': 214, '0': 32, '1': 374, '2': 21, '3': 0, '4': 0, '5+': 0, 'Completeness': 91.99182242990655, 'Contamination': 3.2150855579901325, 'GC': 0.5487842068925614, 'GC std': 0.02369550974401674, 'Genome size': 2298623, '# ambiguous bases': 0, '# scaffolds': 619, '# contigs': 619, 'Longest scaffold': 20519, 'Long…
sample_212.011	Bacteria; Proteobacteria; Gammaproteobacteria; Xanthomonadales; Xanthomonadaceae; Thermomonas;	35.2941	0.332268	{'marker lineage': 'k__Bacteria', '# genomes': 2258, '# markers': 188, '# marker sets': 117, '0': 26, '1': 160, '2': 2, '3': 0, '4': 0, '5+': 0, 'Completeness': 94.65811965811966, 'Contamination': 1.7094017094017093, 'GC': 0.737408505413959, 'GC std': 0.016808908034160665, 'Genome size': 3935752, '# ambiguous bases': 0, '# scaffolds': 194, '# contigs': 194, 'Longest scaffold': 160072, 'Longest co…
sample_172.005	Bacteria; Proteobacteria; Gammaproteobacteria; Xanthomonadales; Xanthomonadaceae; Stenotrophomonas; Stenotrophomonas maltophilia_AK	21.9251	0.123499	{'marker lineage': 'k__Bacteria', '# genomes': 2993, '# markers': 147, '# marker sets': 91, '0': 3, '1': 135, '2': 9, '3': 0, '4': 0, '5+': 0, 'Completeness': 96.7032967032967, 'Contamination': 4.778554778554779, 'GC': 0.48232620811229543, 'GC std': 0.02248831355174088, 'Genome size': 2922576, '# ambiguous bases': 0, '# scaffolds': 805, '# contigs': 805, 'Longest scaffold': 30276, 'Longest contig…
sample_217.007	Bacteria; Proteobacteria; Gammaproteobacteria; Xanthomonadales; Xanthomonadaceae; Luteimonas_C;	73.7968	0.5592	{'marker lineage': 'o__Burkholderiales', '# genomes': 193, '# markers': 427, '# marker sets': 214, '0': 16, '1': 401, '2': 10, '3': 0, '4': 0, '5+': 0, 'Completeness': 95.57632398753894, 'Contamination': 2.897196261682243, 'GC': 0.5940681454110779, 'GC std': 0.023219007174643685, 'Genome size': 2385898, '# ambiguous bases': 0, '# scaffolds': 262, '# contigs': 262, 'Longest scaffold': 164250, 'Lon…
sample_219.011	Bacteria; Proteobacteria; Gammaproteobacteria; Xanthomonadales; Xanthomonadaceae; Luteimonas_B;	19.7861	0.0363989	{'marker lineage': 'p__Bacteroidetes', '# genomes': 350, '# markers': 316, '# marker sets': 210, '0': 9, '1': 303, '2': 3, '3': 0, '4': 1, '5+': 0, 'Completeness': 95.71428571428571, 'Contamination': 2.857142857142857, 'GC': 0.41462574154624904, 'GC std': 0.018547017002602355, 'Genome size': 2222889, '# ambiguous bases': 0, '# scaffolds': 111, '# contigs': 111, 'Longest scaffold': 169909, 'Longes…
sample_63.003	Bacteria; Proteobacteria; Gammaproteobacteria; Xanthomonadales; Rhodanobacteraceae; Dokdonella;	7.48663	0.019891	{'marker lineage': 'k__Bacteria', '# genomes': 2258, '# markers': 182, '# marker sets': 111, '0': 44, '1': 135, '2': 3, '3': 0, '4': 0, '5+': 0, 'Completeness': 93.66866866866867, 'Contamination': 1.5765765765765767, 'GC': 0.5226886408482586, 'GC std': 0.01547933044767888, 'Genome size': 3664543, '# ambiguous bases': 0, '# scaffolds': 239, '# contigs': 239, 'Longest scaffold': 180148, 'Longest co…
sample_207.011	Bacteria; Proteobacteria; Gammaproteobacteria; Xanthomonadales; Rhodanobacteraceae; Dokdonella_A;	25.6684	0.135638	{'marker lineage': 'k__Bacteria', '# genomes': 2258, '# markers': 182, '# marker sets': 112, '0': 11, '1': 162, '2': 8, '3': 1, '4': 0, '5+': 0, 'Completeness': 91.22023809523809, 'Contamination': 1.3392857142857142, 'GC': 0.40200869850834176, 'GC std': 0.02294479860179697, 'Genome size': 3531640, '# ambiguous bases': 0, '# scaffolds': 619, '# contigs': 619, 'Longest scaffold': 96083, 'Longest co…
sample_212.003	Bacteria; Proteobacteria; Gammaproteobacteria; Xanthomonadales; Rhodanobacteraceae; ;	93.0481	0.305723	{'marker lineage': 'f__Rhodobacteraceae', '# genomes': 84, '# markers': 568, '# marker sets': 330, '0': 20, '1': 528, '2': 20, '3': 0, '4': 0, '5+': 0, 'Completeness': 97.57575757575758, 'Contamination': 3.2705627705627704, 'GC': 0.6558997507392327, 'GC std': 0.019512233301076643, 'Genome size': 3596635, '# ambiguous bases': 0, '# scaffolds': 465, '# contigs': 465, 'Longest scaffold': 82356, 'Lon…
sample_217.008	Bacteria; Proteobacteria; Gammaproteobacteria; Xanthomonadales; Rhodanobacteraceae; ;	20.3209	0.0490456	{'marker lineage': 'k__Bacteria', '# genomes': 433, '# markers': 271, '# marker sets': 181, '0': 6, '1': 253, '2': 10, '3': 2, '4': 0, '5+': 0, 'Completeness': 97.6611418047882, 'Contamination': 4.088397790055248, 'GC': 0.5327980568772869, 'GC std': 0.021608842174202586, 'Genome size': 2862197, '# ambiguous bases': 0, '# scaffolds': 575, '# contigs': 575, 'Longest scaffold': 67251, 'Longest conti…
sample_63.009	Bacteria; Proteobacteria; Gammaproteobacteria; Thiotrichales; Thiotrichaceae; Thiothrix; Thiothrix sp002425225	88.7701	0.705285	{'marker lineage': 'c__Betaproteobacteria', '# genomes': 235, '# markers': 419, '# marker sets': 211, '0': 3, '1': 413, '2': 3, '3': 0, '4': 0, '5+': 0, 'Completeness': 98.5781990521327, 'Contamination': 1.0155721056194988, 'GC': 0.6383255253603617, 'GC std': 0.07410845570356019, 'Genome size': 3054570, '# ambiguous bases': 0, '# scaffolds': 137, '# contigs': 137, 'Longest scaffold': 247159, 'Lon…
sample_172.010	Bacteria; Proteobacteria; Gammaproteobacteria; Pseudomonadales; Moraxellaceae; Moraxella; Moraxella porci	21.9251	0.0696521	{'marker lineage': 'k__Bacteria', '# genomes': 2921, '# markers': 152, '# marker sets': 93, '0': 2, '1': 146, '2': 4, '3': 0, '4': 0, '5+': 0, 'Completeness': 97.84946236559139, 'Contamination': 4.301075268817204, 'GC': 0.5236431327858566, 'GC std': 0.021816811534198913, 'Genome size': 3780252, '# ambiguous bases': 0, '# scaffolds': 225, '# contigs': 225, 'Longest scaffold': 166590, 'Longest cont…
sample_29.004	Bacteria; Proteobacteria; Gammaproteobacteria; Pseudomonadales; Moraxellaceae; Acinetobacter; Acinetobacter sp002296655	14.9733	0.0434576	{'marker lineage': 'p__Bacteroidetes', '# genomes': 364, '# markers': 298, '# marker sets': 198, '0': 9, '1': 285, '2': 4, '3': 0, '4': 0, '5+': 0, 'Completeness': 96.21212121212122, 'Contamination': 2.0202020202020203, 'GC': 0.5084262142548349, 'GC std': 0.021406315300240706, 'Genome size': 5468292, '# ambiguous bases': 0, '# scaffolds': 380, '# contigs': 380, 'Longest scaffold': 126783, 'Longes…
sample_106.005	Bacteria; Proteobacteria; Gammaproteobacteria; JAABTG01; JAABTG01; ;	37.4332	0.104727	{'marker lineage': 'k__Bacteria', '# genomes': 131, '# markers': 177, '# marker sets': 106, '0': 1, '1': 168, '2': 8, '3': 0, '4': 0, '5+': 0, 'Completeness': 99.05660377358491, 'Contamination': 4.90566037735849, 'GC': 0.3362908823771297, 'GC std': 0.034253042279968025, 'Genome size': 2346763, '# ambiguous bases': 0, '# scaffolds': 260, '# contigs': 260, 'Longest scaffold': 77830, 'Longest contig…
sample_186.008	Bacteria; Proteobacteria; Gammaproteobacteria; JAABTG01; JAABTG01; ;	70.0535	0.259035	{'marker lineage': 'p__Proteobacteria', '# genomes': 1487, '# markers': 259, '# marker sets': 162, '0': 37, '1': 209, '2': 13, '3': 0, '4': 0, '5+': 0, 'Completeness': 93.82716049382717, 'Contamination': 3.45679012345679, 'GC': 0.6592172888720317, 'GC std': 0.012903879287523746, 'Genome size': 3390574, '# ambiguous bases': 0, '# scaffolds': 297, '# contigs': 297, 'Longest scaffold': 96878, 'Longe…
sample_214.004	Bacteria; Proteobacteria; Gammaproteobacteria; JAABTG01; JAABTG01; ;	49.7326	0.163505	{'marker lineage': 'f__Xanthomonadaceae', '# genomes': 55, '# markers': 659, '# marker sets': 290, '0': 0, '1': 653, '2': 6, '3': 0, '4': 0, '5+': 0, 'Completeness': 100.0, 'Contamination': 0.7284482758620688, 'GC': 0.6649724180149863, 'GC std': 0.024991223447536928, 'Genome size': 4386015, '# ambiguous bases': 0, '# scaffolds': 103, '# contigs': 103, 'Longest scaffold': 238162, 'Longest contig':…
sample_96.006	Bacteria; Proteobacteria; Gammaproteobacteria; Burkholderiales; Thiobacillaceae; Thiobacillus;	19.2513	0.0308472	{'marker lineage': 'o__Pseudomonadales', '# genomes': 87, '# markers': 674, '# marker sets': 364, '0': 3, '1': 660, '2': 9, '3': 2, '4': 0, '5+': 0, 'Completeness': 99.31318681318682, 'Contamination': 2.0390720390720394, 'GC': 0.47242798770382927, 'GC std': 0.019237397419367447, 'Genome size': 1976225, '# ambiguous bases': 0, '# scaffolds': 115, '# contigs': 115, 'Longest scaffold': 87372, 'Longe…
sample_158.001	Bacteria; Proteobacteria; Gammaproteobacteria; Burkholderiales; Thiobacillaceae; PFJX01;	13.9037	0.0505932	{'marker lineage': 'f__Flavobacteriaceae', '# genomes': 81, '# markers': 511, '# marker sets': 283, '0': 5, '1': 491, '2': 15, '3': 0, '4': 0, '5+': 0, 'Completeness': 99.15783274440518, 'Contamination': 3.6808009422850407, 'GC': 0.34446287139297455, 'GC std': 0.02121541633393881, 'Genome size': 3016717, '# ambiguous bases': 0, '# scaffolds': 224, '# contigs': 224, 'Longest scaffold': 182017, 'Lo…
sample_281.008	Bacteria; Proteobacteria; Gammaproteobacteria; Burkholderiales; SG8-39; ;	98.9305	0.696397	{'marker lineage': 'o__Burkholderiales', '# genomes': 193, '# markers': 427, '# marker sets': 214, '0': 55, '1': 359, '2': 12, '3': 1, '4': 0, '5+': 0, 'Completeness': 94.19197819314641, 'Contamination': 4.228971962616823, 'GC': 0.6446438316271829, 'GC std': 0.04000244631671408, 'Genome size': 2750539, '# ambiguous bases': 0, '# scaffolds': 398, '# contigs': 398, 'Longest scaffold': 53605, 'Longe…
sample_308.014	Bacteria; Proteobacteria; Gammaproteobacteria; Burkholderiales; SG8-39; ;	74.3316	0.138494	{'marker lineage': 'f__Rhodobacteraceae', '# genomes': 84, '# markers': 568, '# marker sets': 330, '0': 6, '1': 538, '2': 24, '3': 0, '4': 0, '5+': 0, 'Completeness': 98.68686868686868, 'Contamination': 4.3437950937950935, 'GC': 0.6465504876872096, 'GC std': 0.01583908027774913, 'Genome size': 3221122, '# ambiguous bases': 0, '# scaffolds': 335, '# contigs': 335, 'Longest scaffold': 81364, 'Longe…
sample_252.004	Bacteria; Proteobacteria; Gammaproteobacteria; Burkholderiales; Rhodocyclaceae; UTPRO2;	7.48663	0.0134838	{'marker lineage': 'o__Sphingomonadales', '# genomes': 26, '# markers': 569, '# marker sets': 293, '0': 32, '1': 517, '2': 20, '3': 0, '4': 0, '5+': 0, 'Completeness': 96.66145639143029, 'Contamination': 3.357859432944757, 'GC': 0.6117106639607278, 'GC std': 0.017798663644081773, 'Genome size': 2326734, '# ambiguous bases': 0, '# scaffolds': 336, '# contigs': 336, 'Longest scaffold': 45653, 'Long…
sample_54.006	Bacteria; Proteobacteria; Gammaproteobacteria; Burkholderiales; Rhodocyclaceae; Thauera; Thauera aminoaromatica	8.02139	0.0204109	{'marker lineage': 'k__Bacteria', '# genomes': 88, '# markers': 230, '# marker sets': 148, '0': 11, '1': 218, '2': 1, '3': 0, '4': 0, '5+': 0, 'Completeness': 94.42567567567568, 'Contamination': 0.6756756756756757, 'GC': 0.4622740599120023, 'GC std': 0.021661452762052592, 'Genome size': 2070737, '# ambiguous bases': 0, '# scaffolds': 130, '# contigs': 130, 'Longest scaffold': 80430, 'Longest cont…
sample_108.001	Bacteria; Proteobacteria; Gammaproteobacteria; Burkholderiales; Rhodocyclaceae; Thauera;	14.4385	0.037455	{'marker lineage': 'k__Bacteria', '# genomes': 2921, '# markers': 141, '# marker sets': 86, '0': 2, '1': 138, '2': 0, '3': 1, '4': 0, '5+': 0, 'Completeness': 97.67441860465117, 'Contamination': 2.3255813953488373, 'GC': 0.6170130760633996, 'GC std': 0.01415755094750784, 'Genome size': 5918142, '# ambiguous bases': 0, '# scaffolds': 518, '# contigs': 518, 'Longest scaffold': 99881, 'Longest conti…
sample_237.001	Bacteria; Proteobacteria; Gammaproteobacteria; Burkholderiales; Rhodocyclaceae; Azonexus; Azonexus sp009469615	65.2406	0.209074	{'marker lineage': 'k__Bacteria', '# genomes': 901, '# markers': 171, '# marker sets': 117, '0': 3, '1': 164, '2': 3, '3': 1, '4': 0, '5+': 0, 'Completeness': 97.43589743589743, 'Contamination': 3.4188034188034186, 'GC': 0.7149574949264734, 'GC std': 0.02793038761696267, 'Genome size': 3411828, '# ambiguous bases': 0, '# scaffolds': 360, '# contigs': 360, 'Longest scaffold': 81388, 'Longest conti…
sample_204.003	Bacteria; Proteobacteria; Gammaproteobacteria; Burkholderiales; Rhodocyclaceae; Azonexus; Azonexus agitatus	59.3583	0.169923	{'marker lineage': 'k__Bacteria', '# genomes': 924, '# markers': 151, '# marker sets': 101, '0': 2, '1': 145, '2': 4, '3': 0, '4': 0, '5+': 0, 'Completeness': 98.01980198019803, 'Contamination': 3.06030603060306, 'GC': 0.6689965860754838, 'GC std': 0.022664968096923085, 'Genome size': 3687252, '# ambiguous bases': 0, '# scaffolds': 58, '# contigs': 58, 'Longest scaffold': 438729, 'Longest contig'…
sample_264.006	Bacteria; Proteobacteria; Gammaproteobacteria; Burkholderiales; Rhodocyclaceae; ;	27.2727	0.0448055	{'marker lineage': 'p__Actinobacteria', '# genomes': 732, '# markers': 199, '# marker sets': 116, '0': 8, '1': 191, '2': 0, '3': 0, '4': 0, '5+': 0, 'Completeness': 94.39655172413794, 'Contamination': 0.0, 'GC': 0.7341396853205755, 'GC std': 0.014630354573186257, 'Genome size': 3264910, '# ambiguous bases': 0, '# scaffolds': 32, '# contigs': 32, 'Longest scaffold': 548918, 'Longest contig': 54891…
sample_299.011	Bacteria; Proteobacteria; Gammaproteobacteria; Burkholderiales; Rhodocyclaceae; ;	23.5294	0.0304246	{'marker lineage': 'k__Bacteria', '# genomes': 901, '# markers': 171, '# marker sets': 117, '0': 3, '1': 163, '2': 5, '3': 0, '4': 0, '5+': 0, 'Completeness': 97.43589743589743, 'Contamination': 4.273504273504273, 'GC': 0.666988297230683, 'GC std': 0.02594618676321018, 'Genome size': 3723734, '# ambiguous bases': 0, '# scaffolds': 92, '# contigs': 92, 'Longest scaffold': 604014, 'Longest contig':…
sample_60.011	Bacteria; Proteobacteria; Gammaproteobacteria; Burkholderiales; Nitrosomonadaceae; Nitrosomonas; Nitrosomonas europaea	65.7754	0.155767	{'marker lineage': 'o__Rhizobiales', '# genomes': 107, '# markers': 485, '# marker sets': 316, '0': 8, '1': 459, '2': 18, '3': 0, '4': 0, '5+': 0, 'Completeness': 97.46835443037975, 'Contamination': 2.5628854268094776, 'GC': 0.6312191024590623, 'GC std': 0.012384449992481878, 'Genome size': 3390642, '# ambiguous bases': 0, '# scaffolds': 97, '# contigs': 97, 'Longest scaffold': 297757, 'Longest c…
sample_305.006	Bacteria; Proteobacteria; Gammaproteobacteria; Burkholderiales; Casimicrobiaceae; VBCG01;	96.7914	0.205936	{'marker lineage': 'f__Rhodobacteraceae', '# genomes': 84, '# markers': 568, '# marker sets': 330, '0': 20, '1': 546, '2': 2, '3': 0, '4': 0, '5+': 0, 'Completeness': 98.84848484848484, 'Contamination': 0.6060606060606061, 'GC': 0.7012432362148808, 'GC std': 0.00917225662610087, 'Genome size': 3199392, '# ambiguous bases': 0, '# scaffolds': 31, '# contigs': 31, 'Longest scaffold': 562440, 'Longes…
sample_274.013	Bacteria; Proteobacteria; Gammaproteobacteria; Burkholderiales; Burkholderiaceae; VBDL01;	28.3422	0.0294148	{'marker lineage': 'k__Bacteria', '# genomes': 901, '# markers': 171, '# marker sets': 117, '0': 3, '1': 164, '2': 4, '3': 0, '4': 0, '5+': 0, 'Completeness': 97.43589743589743, 'Contamination': 1.623931623931624, 'GC': 0.6701924654029852, 'GC std': 0.016990714281193236, 'Genome size': 3267912, '# ambiguous bases': 0, '# scaffolds': 202, '# contigs': 202, 'Longest scaffold': 161334, 'Longest cont…
sample_219.012	Bacteria; Proteobacteria; Gammaproteobacteria; Burkholderiales; Burkholderiaceae; Rhizobacter;	14.9733	0.149067	{'marker lineage': 'o__Rhizobiales', '# genomes': 356, '# markers': 413, '# marker sets': 248, '0': 6, '1': 396, '2': 11, '3': 0, '4': 0, '5+': 0, 'Completeness': 97.8494623655914, 'Contamination': 1.9556451612903223, 'GC': 0.6389057037917892, 'GC std': 0.014669035688500972, 'Genome size': 3206481, '# ambiguous bases': 0, '# scaffolds': 257, '# contigs': 257, 'Longest scaffold': 90656, 'Longest c…
sample_193.002	Bacteria; Proteobacteria; Gammaproteobacteria; Burkholderiales; Burkholderiaceae; Piscinibacter;	12.8342	0.0317703	{'marker lineage': 'p__Bacteroidetes', '# genomes': 350, '# markers': 316, '# marker sets': 210, '0': 5, '1': 298, '2': 13, '3': 0, '4': 0, '5+': 0, 'Completeness': 97.61904761904762, 'Contamination': 4.275132275132275, 'GC': 0.48342011434866106, 'GC std': 0.020241902559565223, 'Genome size': 3282592, '# ambiguous bases': 0, '# scaffolds': 394, '# contigs': 394, 'Longest scaffold': 67520, 'Longes…
sample_195.005	Bacteria; Proteobacteria; Gammaproteobacteria; Burkholderiales; Burkholderiaceae; Ottowia;	15.508	0.0218027	{'marker lineage': 'p__Bacteroidetes', '# genomes': 364, '# markers': 302, '# marker sets': 203, '0': 3, '1': 293, '2': 5, '3': 1, '4': 0, '5+': 0, 'Completeness': 98.52216748768473, 'Contamination': 2.791461412151067, 'GC': 0.3717919728331666, 'GC std': 0.02474161131783039, 'Genome size': 3440666, '# ambiguous bases': 0, '# scaffolds': 172, '# contigs': 172, 'Longest scaffold': 321564, 'Longest …
sample_114.005	Bacteria; Proteobacteria; Gammaproteobacteria; Burkholderiales; Burkholderiaceae; Diaphorobacter; Diaphorobacter nitroreducens	58.2888	0.430486	{'marker lineage': 'c__Deltaproteobacteria', '# genomes': 83, '# markers': 247, '# marker sets': 155, '0': 27, '1': 215, '2': 5, '3': 0, '4': 0, '5+': 0, 'Completeness': 97.90322580645162, 'Contamination': 2.1198156682027647, 'GC': 0.5703352103114411, 'GC std': 0.0341091670470969, 'Genome size': 4701884, '# ambiguous bases': 0, '# scaffolds': 164, '# contigs': 164, 'Longest scaffold': 250538, 'Lo…
sample_136.002	Bacteria; Proteobacteria; Gammaproteobacteria; Burkholderiales; Burkholderiaceae; Brachymonas; Brachymonas denitrificans	98.3957	0.620997	{'marker lineage': 'p__Proteobacteria', '# genomes': 1487, '# markers': 259, '# marker sets': 162, '0': 8, '1': 239, '2': 12, '3': 0, '4': 0, '5+': 0, 'Completeness': 96.22085048010975, 'Contamination': 4.320987654320987, 'GC': 0.6651180743498084, 'GC std': 0.013894741770398511, 'Genome size': 3798073, '# ambiguous bases': 0, '# scaffolds': 752, '# contigs': 752, 'Longest scaffold': 65279, 'Longe…
sample_174.006	Bacteria; Proteobacteria; Gammaproteobacteria; Burkholderiales; Burkholderiaceae; Brachymonas; Brachymonas denitrificans	62.5668	0.359879	{'marker lineage': 'c__Gammaproteobacteria', '# genomes': 119, '# markers': 544, '# marker sets': 284, '0': 33, '1': 489, '2': 21, '3': 1, '4': 0, '5+': 0, 'Completeness': 95.7343016431925, 'Contamination': 4.433418693982074, 'GC': 0.7054550777752265, 'GC std': 0.01887239522617431, 'Genome size': 2691474, '# ambiguous bases': 0, '# scaffolds': 245, '# contigs': 245, 'Longest scaffold': 136427, 'L…
sample_198.006	Bacteria; Proteobacteria; Gammaproteobacteria; Burkholderiales; Burkholderiaceae; Brachymonas; Brachymonas denitrificans	13.9037	0.0894205	{'marker lineage': 'k__Bacteria', '# genomes': 924, '# markers': 151, '# marker sets': 101, '0': 3, '1': 143, '2': 5, '3': 0, '4': 0, '5+': 0, 'Completeness': 97.68976897689768, 'Contamination': 4.9504950495049505, 'GC': 0.6510722612852112, 'GC std': 0.012956209964097585, 'Genome size': 4925805, '# ambiguous bases': 0, '# scaffolds': 227, '# contigs': 227, 'Longest scaffold': 482441, 'Longest con…
sample_140.021	Bacteria; Proteobacteria; Gammaproteobacteria; Burkholderiales; Burkholderiaceae; Brachymonas;	7.48663	0.0185583	{'marker lineage': 'k__Bacteria', '# genomes': 434, '# markers': 278, '# marker sets': 186, '0': 14, '1': 254, '2': 10, '3': 0, '4': 0, '5+': 0, 'Completeness': 94.83870967741936, 'Contamination': 3.458781362007169, 'GC': 0.6049370823080421, 'GC std': 0.020221882474059472, 'Genome size': 3685132, '# ambiguous bases': 0, '# scaffolds': 755, '# contigs': 755, 'Longest scaffold': 46782, 'Longest con…
sample_148.007	Bacteria; Proteobacteria; Gammaproteobacteria; Burkholderiales; Burkholderiaceae; Brachymonas;	76.4706	0.36049	{'marker lineage': 'o__Burkholderiales', '# genomes': 193, '# markers': 427, '# marker sets': 214, '0': 9, '1': 413, '2': 5, '3': 0, '4': 0, '5+': 0, 'Completeness': 97.98163633382524, 'Contamination': 1.4797507788161992, 'GC': 0.5991289967261736, 'GC std': 0.029436086905621484, 'Genome size': 2611012, '# ambiguous bases': 0, '# scaffolds': 217, '# contigs': 217, 'Longest scaffold': 79551, 'Longe…
sample_19.004	Bacteria; Proteobacteria; Gammaproteobacteria; Burkholderiales; Burkholderiaceae; Brachymonas;	100	1.03465	{'marker lineage': 'o__Burkholderiales', '# genomes': 193, '# markers': 427, '# marker sets': 214, '0': 57, '1': 358, '2': 11, '3': 1, '4': 0, '5+': 0, 'Completeness': 95.76101468624834, 'Contamination': 3.97196261682243, 'GC': 0.7075882423163276, 'GC std': 0.014813353425370865, 'Genome size': 4171638, '# ambiguous bases': 0, '# scaffolds': 230, '# contigs': 230, 'Longest scaffold': 120207, 'Long…
sample_302.005	Bacteria; Proteobacteria; Gammaproteobacteria; Burkholderiales; Burkholderiaceae; Brachymonas;	100	2.21456	{'marker lineage': 'o__Burkholderiales', '# genomes': 193, '# markers': 427, '# marker sets': 214, '0': 28, '1': 384, '2': 15, '3': 0, '4': 0, '5+': 0, 'Completeness': 94.41869462313387, 'Contamination': 4.088785046728972, 'GC': 0.6947379819305542, 'GC std': 0.01820549275871166, 'Genome size': 3241494, '# ambiguous bases': 0, '# scaffolds': 304, '# contigs': 304, 'Longest scaffold': 75977, 'Longe…
sample_170.013	Bacteria; Proteobacteria; Gammaproteobacteria; Burkholderiales; Burkholderiaceae; ;	45.9893	0.420815	{'marker lineage': 'o__Rhizobiales', '# genomes': 107, '# markers': 485, '# marker sets': 316, '0': 6, '1': 468, '2': 11, '3': 0, '4': 0, '5+': 0, 'Completeness': 98.6854917234664, 'Contamination': 1.8459915611814344, 'GC': 0.690694285123675, 'GC std': 0.07156053854399241, 'Genome size': 4615078, '# ambiguous bases': 0, '# scaffolds': 122, '# contigs': 122, 'Longest scaffold': 275834, 'Longest co…
sample_186.006	Bacteria; Proteobacteria; Gammaproteobacteria; Burkholderiales; Burkholderiaceae; ;	14.9733	0.0731389	{'marker lineage': 'c__Deltaproteobacteria', '# genomes': 83, '# markers': 246, '# marker sets': 155, '0': 2, '1': 240, '2': 4, '3': 0, '4': 0, '5+': 0, 'Completeness': 99.03225806451613, 'Contamination': 1.9585253456221197, 'GC': 0.5563516125485465, 'GC std': 0.04844854593039834, 'Genome size': 3610713, '# ambiguous bases': 0, '# scaffolds': 113, '# contigs': 113, 'Longest scaffold': 183912, 'Lo…
sample_177.013	Bacteria; Proteobacteria; Alphaproteobacteria; Sphingomonadales; Sphingomonadaceae; Sphingopyxis;	99.4652	0.874927	{'marker lineage': 'o__Burkholderiales', '# genomes': 193, '# markers': 427, '# marker sets': 214, '0': 38, '1': 387, '2': 2, '3': 0, '4': 0, '5+': 0, 'Completeness': 93.53582554517133, 'Contamination': 0.4984423676012461, 'GC': 0.6451448487419734, 'GC std': 0.01374330814603114, 'Genome size': 2750697, '# ambiguous bases': 0, '# scaffolds': 165, '# contigs': 165, 'Longest scaffold': 158179, 'Long…
sample_133.009	Bacteria; Proteobacteria; Alphaproteobacteria; Sphingomonadales; Sphingomonadaceae; Novosphingobium;	46.5241	1.64168	{'marker lineage': 'o__Rhizobiales', '# genomes': 107, '# markers': 485, '# marker sets': 316, '0': 2, '1': 482, '2': 1, '3': 0, '4': 0, '5+': 0, 'Completeness': 99.36708860759494, 'Contamination': 0.15822784810126583, 'GC': 0.6977525265247699, 'GC std': 0.08633643646140025, 'Genome size': 3910213, '# ambiguous bases': 0, '# scaffolds': 64, '# contigs': 64, 'Longest scaffold': 608699, 'Longest co…
sample_246.007	Bacteria; Proteobacteria; Alphaproteobacteria; Sphingomonadales; Sphingomonadaceae; Novosphingobium;	16.0428	0.107076	{'marker lineage': 'c__Deltaproteobacteria', '# genomes': 83, '# markers': 247, '# marker sets': 155, '0': 6, '1': 238, '2': 2, '3': 0, '4': 1, '5+': 0, 'Completeness': 98.01843317972352, 'Contamination': 3.225806451612903, 'GC': 0.5487051918884385, 'GC std': 0.051999549373856875, 'Genome size': 4195641, '# ambiguous bases': 0, '# scaffolds': 233, '# contigs': 233, 'Longest scaffold': 166388, 'Lo…
sample_246.024	Bacteria; Proteobacteria; Alphaproteobacteria; Rhodobacterales; Rhodobacteraceae; Paracoccus; Paracoccus sp009696685	13.9037	0.0371888	{'marker lineage': 'k__Bacteria', '# genomes': 2993, '# markers': 141, '# marker sets': 87, '0': 1, '1': 127, '2': 10, '3': 3, '4': 0, '5+': 0, 'Completeness': 98.85057471264368, 'Contamination': 4.401008052123672, 'GC': 0.5624456343701466, 'GC std': 0.021371640668566214, 'Genome size': 3135023, '# ambiguous bases': 0, '# scaffolds': 466, '# contigs': 466, 'Longest scaffold': 97056, 'Longest cont…
sample_270.005	Bacteria; Proteobacteria; Alphaproteobacteria; Rhodobacterales; Rhodobacteraceae; Paracoccus; Paracoccus pantotrophus	99.4652	0.794781	{'marker lineage': 'c__Betaproteobacteria', '# genomes': 223, '# markers': 424, '# marker sets': 211, '0': 41, '1': 370, '2': 12, '3': 1, '4': 0, '5+': 0, 'Completeness': 93.40117089489824, 'Contamination': 3.335966298051606, 'GC': 0.6371604267978149, 'GC std': 0.05383103281552524, 'Genome size': 3320823, '# ambiguous bases': 0, '# scaffolds': 380, '# contigs': 380, 'Longest scaffold': 90267, 'Lo…
sample_242.003	Bacteria; Proteobacteria; Alphaproteobacteria; Rhodobacterales; Rhodobacteraceae; Paracoccus; Paracoccus kondratievae	14.4385	0.220785	{'marker lineage': 'k__Bacteria', '# genomes': 2258, '# markers': 186, '# marker sets': 116, '0': 2, '1': 182, '2': 2, '3': 0, '4': 0, '5+': 0, 'Completeness': 98.27586206896552, 'Contamination': 1.7241379310344827, 'GC': 0.4728125793317374, 'GC std': 0.03997627428224967, 'Genome size': 2950427, '# ambiguous bases': 0, '# scaffolds': 85, '# contigs': 85, 'Longest scaffold': 399087, 'Longest conti…
sample_18.012	Bacteria; Proteobacteria; Alphaproteobacteria; Rhodobacterales; Rhodobacteraceae; DSPG01;	70.0535	0.204144	{'marker lineage': 'k__Bacteria', '# genomes': 2258, '# markers': 188, '# marker sets': 117, '0': 3, '1': 179, '2': 5, '3': 1, '4': 0, '5+': 0, 'Completeness': 97.86324786324786, 'Contamination': 4.444444444444445, 'GC': 0.7197157086921239, 'GC std': 0.019178952456999025, 'Genome size': 5070855, '# ambiguous bases': 0, '# scaffolds': 506, '# contigs': 506, 'Longest scaffold': 74134, 'Longest cont…
sample_154.012	Bacteria; Proteobacteria; Alphaproteobacteria; Rhodobacterales; Rhodobacteraceae; ;	37.4332	0.170656	{'marker lineage': 'f__Xanthomonadaceae', '# genomes': 55, '# markers': 659, '# marker sets': 290, '0': 29, '1': 592, '2': 38, '3': 0, '4': 0, '5+': 0, 'Completeness': 97.22988505747128, 'Contamination': 4.238962904911181, 'GC': 0.6544696202851247, 'GC std': 0.014732371180362835, 'Genome size': 3485352, '# ambiguous bases': 0, '# scaffolds': 368, '# contigs': 368, 'Longest scaffold': 96411, 'Long…
sample_177.011	Bacteria; Proteobacteria; Alphaproteobacteria; Rhodobacterales; Rhodobacteraceae; ;	10.1604	0.028642	{'marker lineage': 'k__Bacteria', '# genomes': 433, '# markers': 273, '# marker sets': 183, '0': 0, '1': 272, '2': 1, '3': 0, '4': 0, '5+': 0, 'Completeness': 100.0, 'Contamination': 0.546448087431694, 'GC': 0.41997399647157024, 'GC std': 0.06809096403546559, 'Genome size': 2762702, '# ambiguous bases': 0, '# scaffolds': 75, '# contigs': 75, 'Longest scaffold': 281687, 'Longest contig': 281687, '…
sample_264.016	Bacteria; Proteobacteria; Alphaproteobacteria; Rhizobiales; Xanthobacteraceae; Palsa-892;	56.6845	0.204937	{'marker lineage': 'f__Xanthomonadaceae', '# genomes': 55, '# markers': 659, '# marker sets': 290, '0': 78, '1': 568, '2': 13, '3': 0, '4': 0, '5+': 0, 'Completeness': 94.26053639846744, 'Contamination': 1.7757501119570085, 'GC': 0.706117797066338, 'GC std': 0.017518065465332886, 'Genome size': 3546489, '# ambiguous bases': 0, '# scaffolds': 262, '# contigs': 262, 'Longest scaffold': 107990, 'Lon…
sample_18.011	Bacteria; Proteobacteria; Alphaproteobacteria; Rhizobiales; Xanthobacteraceae; Ga0077548;	90.3743	0.384433	{'marker lineage': 'f__Xanthomonadaceae', '# genomes': 55, '# markers': 659, '# marker sets': 290, '0': 10, '1': 614, '2': 35, '3': 0, '4': 0, '5+': 0, 'Completeness': 97.64367816091954, 'Contamination': 4.745689655172414, 'GC': 0.6452808192617967, 'GC std': 0.01538269734367382, 'Genome size': 3254442, '# ambiguous bases': 0, '# scaffolds': 212, '# contigs': 212, 'Longest scaffold': 453183, 'Long…
sample_277.016	Bacteria; Proteobacteria; Alphaproteobacteria; Rhizobiales; Methylopilaceae; Ga0077545;	63.1016	0.37024	{'marker lineage': 'c__Gammaproteobacteria', '# genomes': 119, '# markers': 544, '# marker sets': 284, '0': 16, '1': 525, '2': 3, '3': 0, '4': 0, '5+': 0, 'Completeness': 95.92136150234742, 'Contamination': 0.5575117370892018, 'GC': 0.7020740652525123, 'GC std': 0.03319190410422263, 'Genome size': 2552668, '# ambiguous bases': 0, '# scaffolds': 46, '# contigs': 46, 'Longest scaffold': 315269, 'Lo…
sample_182.004	Bacteria; Proteobacteria; Alphaproteobacteria; Rhizobiales; Methyloligellaceae; Methyloceanibacter;	53.4759	0.195287	{'marker lineage': 'f__Xanthomonadaceae', '# genomes': 55, '# markers': 659, '# marker sets': 290, '0': 0, '1': 643, '2': 16, '3': 0, '4': 0, '5+': 0, 'Completeness': 100.0, 'Contamination': 3.0233990147783247, 'GC': 0.6608759679363456, 'GC std': 0.013495073350810727, 'Genome size': 3891010, '# ambiguous bases': 0, '# scaffolds': 80, '# contigs': 80, 'Longest scaffold': 292547, 'Longest contig': …
sample_270.007	Bacteria; Proteobacteria; Alphaproteobacteria; Rhizobiales; Hyphomicrobiaceae; Hyphomicrobium;	34.2246	0.165726	{'marker lineage': 'f__Xanthomonadaceae', '# genomes': 55, '# markers': 659, '# marker sets': 290, '0': 22, '1': 624, '2': 12, '3': 0, '4': 1, '5+': 0, 'Completeness': 95.24137931034483, 'Contamination': 2.9568965517241375, 'GC': 0.6343236139213344, 'GC std': 0.011671013375056462, 'Genome size': 2875414, '# ambiguous bases': 0, '# scaffolds': 147, '# contigs': 147, 'Longest scaffold': 165958, 'Lo…
sample_275.002	Bacteria; Proteobacteria; Alphaproteobacteria; Rhizobiales; Hyphomicrobiaceae; Hyphomicrobium;	20.3209	0.10131	{'marker lineage': 'o__Actinomycetales', '# genomes': 148, '# markers': 572, '# marker sets': 276, '0': 2, '1': 561, '2': 8, '3': 1, '4': 0, '5+': 0, 'Completeness': 99.57729468599035, 'Contamination': 0.9273636991028295, 'GC': 0.6673920679243659, 'GC std': 0.01503722945623535, 'Genome size': 4088312, '# ambiguous bases': 0, '# scaffolds': 213, '# contigs': 213, 'Longest scaffold': 154587, 'Longe…
sample_315.002	Bacteria; Proteobacteria; Alphaproteobacteria; Rhizobiales; Hyphomicrobiaceae; Hyphomicrobium;	37.9679	0.0732895	{'marker lineage': 'k__Bacteria', '# genomes': 2258, '# markers': 188, '# marker sets': 117, '0': 5, '1': 179, '2': 4, '3': 0, '4': 0, '5+': 0, 'Completeness': 95.72649572649573, 'Contamination': 2.611585944919278, 'GC': 0.5378412533627752, 'GC std': 0.022606483923886634, 'Genome size': 3594873, '# ambiguous bases': 0, '# scaffolds': 110, '# contigs': 110, 'Longest scaffold': 400382, 'Longest con…
sample_271.015	Bacteria; Proteobacteria; Alphaproteobacteria; Rhizobiales; Hyphomicrobiaceae; ;	49.7326	0.286415	{'marker lineage': 'k__Bacteria', '# genomes': 2921, '# markers': 143, '# marker sets': 88, '0': 2, '1': 137, '2': 4, '3': 0, '4': 0, '5+': 0, 'Completeness': 97.72727272727273, 'Contamination': 2.4793388429752063, 'GC': 0.5903178429176544, 'GC std': 0.017247996727491822, 'Genome size': 5626081, '# ambiguous bases': 0, '# scaffolds': 111, '# contigs': 111, 'Longest scaffold': 411719, 'Longest con…
sample_272.006	Bacteria; Proteobacteria; Alphaproteobacteria; Rhizobiales; Hyphomicrobiaceae; ;	88.7701	0.286019	{'marker lineage': 'k__Bacteria', '# genomes': 2258, '# markers': 190, '# marker sets': 119, '0': 2, '1': 183, '2': 5, '3': 0, '4': 0, '5+': 0, 'Completeness': 98.31932773109244, 'Contamination': 3.1512605042016806, 'GC': 0.5582518107398178, 'GC std': 0.02255889512534881, 'Genome size': 3000293, '# ambiguous bases': 0, '# scaffolds': 159, '# contigs': 159, 'Longest scaffold': 109990, 'Longest con…
sample_237.005	Bacteria; Proteobacteria; Alphaproteobacteria; Rhizobiales; Beijerinckiaceae; ;	98.3957	0.34261	{'marker lineage': 'f__Xanthomonadaceae', '# genomes': 55, '# markers': 659, '# marker sets': 290, '0': 75, '1': 574, '2': 10, '3': 0, '4': 0, '5+': 0, 'Completeness': 92.3382594417077, 'Contamination': 1.3962904911180771, 'GC': 0.7119420912758956, 'GC std': 0.014483065908521591, 'Genome size': 2526735, '# ambiguous bases': 0, '# scaffolds': 123, '# contigs': 123, 'Longest scaffold': 217794, 'Lon…
sample_198.003	Bacteria; Proteobacteria; Alphaproteobacteria; Rhizobiales; Ancalomicrobiaceae; Siculibacillus;	100	0.462786	{'marker lineage': 'o__Burkholderiales', '# genomes': 193, '# markers': 427, '# marker sets': 214, '0': 47, '1': 373, '2': 6, '3': 1, '4': 0, '5+': 0, 'Completeness': 91.18380062305296, 'Contamination': 1.6355140186915889, 'GC': 0.7017637552925069, 'GC std': 0.014682233191456902, 'Genome size': 3827345, '# ambiguous bases': 0, '# scaffolds': 103, '# contigs': 103, 'Longest scaffold': 224652, 'Lon…
sample_200.002	Bacteria; Proteobacteria; Alphaproteobacteria; Rhizobiales; Ancalomicrobiaceae; Siculibacillus;	41.7112	0.181042	{'marker lineage': 'p__Bacteroidetes', '# genomes': 364, '# markers': 302, '# marker sets': 202, '0': 4, '1': 294, '2': 4, '3': 0, '4': 0, '5+': 0, 'Completeness': 98.01980198019803, 'Contamination': 1.5126512651265125, 'GC': 0.41509660016521277, 'GC std': 0.04935101937467705, 'Genome size': 3730946, '# ambiguous bases': 0, '# scaffolds': 128, '# contigs': 128, 'Longest scaffold': 362799, 'Longes…
sample_62.033	Bacteria; Planctomycetota; Planctomycetes; Planctomycetales; Planctomycetaceae; ;	63.1016	0.291276	{'marker lineage': 'o__Actinomycetales', '# genomes': 268, '# markers': 398, '# marker sets': 220, '0': 3, '1': 386, '2': 8, '3': 0, '4': 1, '5+': 0, 'Completeness': 98.93939393939392, 'Contamination': 3.8636363636363638, 'GC': 0.6777547569670307, 'GC std': 0.015635235479135756, 'Genome size': 5065465, '# ambiguous bases': 0, '# scaffolds': 281, '# contigs': 281, 'Longest scaffold': 244868, 'Long…
sample_244.023	Bacteria; Planctomycetota; Planctomycetes; Pirellulales; Pirellulaceae; BJ22;	12.2995	0.022304	{'marker lineage': 'o__Clostridiales', '# genomes': 172, '# markers': 263, '# marker sets': 149, '0': 5, '1': 248, '2': 10, '3': 0, '4': 0, '5+': 0, 'Completeness': 96.64429530201342, 'Contamination': 3.331935123042506, 'GC': 0.5477802859292701, 'GC std': 0.02500719424926855, 'Genome size': 2661987, '# ambiguous bases': 0, '# scaffolds': 313, '# contigs': 313, 'Longest scaffold': 122875, 'Longest…
sample_333.016	Bacteria; Planctomycetota; Planctomycetes; Pirellulales; Ga0077529; JABDGM01;	19.2513	0.0725147	{'marker lineage': 'c__Deltaproteobacteria', '# genomes': 83, '# markers': 246, '# marker sets': 155, '0': 33, '1': 205, '2': 8, '3': 0, '4': 0, '5+': 0, 'Completeness': 95.27649769585254, 'Contamination': 3.5483870967741935, 'GC': 0.6177178161769139, 'GC std': 0.021851085052722492, 'Genome size': 3632547, '# ambiguous bases': 0, '# scaffolds': 284, '# contigs': 284, 'Longest scaffold': 134379, '…
sample_179.010	Bacteria; Planctomycetota; Planctomycetes; Pan216; Pan216; ;	21.3904	0.0277151	{'marker lineage': 'p__Bacteroidetes', '# genomes': 364, '# markers': 302, '# marker sets': 203, '0': 4, '1': 290, '2': 8, '3': 0, '4': 0, '5+': 0, 'Completeness': 98.27586206896552, 'Contamination': 3.4482758620689653, 'GC': 0.4015468896955079, 'GC std': 0.01793519733658742, 'Genome size': 3137651, '# ambiguous bases': 0, '# scaffolds': 337, '# contigs': 337, 'Longest scaffold': 86085, 'Longest …
sample_251.010	Bacteria; Planctomycetota; Planctomycetes; Pan216; Pan216; ;	100	1.04973	{'marker lineage': 'c__Betaproteobacteria', '# genomes': 223, '# markers': 424, '# marker sets': 211, '0': 47, '1': 368, '2': 9, '3': 0, '4': 0, '5+': 0, 'Completeness': 92.28048536662978, 'Contamination': 2.330173775671406, 'GC': 0.6573360611727584, 'GC std': 0.04090050685383846, 'Genome size': 3231373, '# ambiguous bases': 0, '# scaffolds': 387, '# contigs': 387, 'Longest scaffold': 83776, 'Lon…
sample_286.012	Bacteria; Planctomycetota; Planctomycetes; Pan216; Pan216; ;	24.0642	0.0944678	{'marker lineage': 'o__Rhizobiales', '# genomes': 92, '# markers': 481, '# marker sets': 319, '0': 6, '1': 458, '2': 17, '3': 0, '4': 0, '5+': 0, 'Completeness': 98.48484848484847, 'Contamination': 4.231974921630094, 'GC': 0.6544183916599643, 'GC std': 0.016145557056301177, 'Genome size': 4042093, '# ambiguous bases': 0, '# scaffolds': 55, '# contigs': 55, 'Longest scaffold': 601778, 'Longest con…
sample_217.011	Bacteria; Planctomycetota; Planctomycetes; Gemmatales; Gemmataceae; ;	3.20856	0.00885621	{'marker lineage': 'k__Bacteria', '# genomes': 2258, '# markers': 185, '# marker sets': 114, '0': 1, '1': 182, '2': 2, '3': 0, '4': 0, '5+': 0, 'Completeness': 99.12280701754386, 'Contamination': 1.7543859649122806, 'GC': 0.6983786613621307, 'GC std': 0.021458052337647932, 'Genome size': 4576712, '# ambiguous bases': 0, '# scaffolds': 191, '# contigs': 191, 'Longest scaffold': 157315, 'Longest co…
sample_274.017	Bacteria; Planctomycetota; Phycisphaerae; UBA1845; UTPLA1; SpSt-539;	87.1658	0.266456	{'marker lineage': 'f__Rhodobacteraceae', '# genomes': 84, '# markers': 566, '# marker sets': 329, '0': 3, '1': 562, '2': 1, '3': 0, '4': 0, '5+': 0, 'Completeness': 99.44275582573454, 'Contamination': 0.1519756838905775, 'GC': 0.6300591312772915, 'GC std': 0.026239951187021424, 'Genome size': 3756895, '# ambiguous bases': 0, '# scaffolds': 140, '# contigs': 140, 'Longest scaffold': 208950, 'Long…
sample_243.001	Bacteria; Planctomycetota; Phycisphaerae; UBA1845; UBA1845; SBAX01;	36.3636	1.45748	{'marker lineage': 'k__Bacteria', '# genomes': 2921, '# markers': 143, '# marker sets': 88, '0': 1, '1': 139, '2': 3, '3': 0, '4': 0, '5+': 0, 'Completeness': 98.86363636363636, 'Contamination': 2.840909090909091, 'GC': 0.6468476639257079, 'GC std': 0.0673629144986457, 'Genome size': 3567973, '# ambiguous bases': 0, '# scaffolds': 63, '# contigs': 63, 'Longest scaffold': 377621, 'Longest contig':…
sample_299.002	Bacteria; Planctomycetota; Phycisphaerae; UBA1845; Fen-1342; CAADGM01; CAADGM01 sp900696535	70.0535	0.205689	{'marker lineage': 'k__Bacteria', '# genomes': 924, '# markers': 163, '# marker sets': 110, '0': 8, '1': 154, '2': 1, '3': 0, '4': 0, '5+': 0, 'Completeness': 94.54545454545455, 'Contamination': 0.9090909090909091, 'GC': 0.5459541832472576, 'GC std': 0.017253949020898857, 'Genome size': 4151189, '# ambiguous bases': 0, '# scaffolds': 226, '# contigs': 226, 'Longest scaffold': 132649, 'Longest con…
sample_283.010	Bacteria; Planctomycetota; Phycisphaerae; UBA1845; Fen-1342; CAADGL01; CAADGL01 sp900696525	16.5775	0.027904	{'marker lineage': 'k__Bacteria', '# genomes': 2921, '# markers': 143, '# marker sets': 87, '0': 6, '1': 133, '2': 4, '3': 0, '4': 0, '5+': 0, 'Completeness': 93.10344827586206, 'Contamination': 4.597701149425287, 'GC': 0.6519259112472146, 'GC std': 0.014558772903646372, 'Genome size': 4405473, '# ambiguous bases': 0, '# scaffolds': 455, '# contigs': 455, 'Longest scaffold': 68530, 'Longest conti…
sample_284.001	Bacteria; Planctomycetota; Phycisphaerae; UBA1845; Fen-1342; ;	86.0963	0.259024	{'marker lineage': 'o__Sphingomonadales', '# genomes': 26, '# markers': 569, '# marker sets': 293, '0': 5, '1': 563, '2': 1, '3': 0, '4': 0, '5+': 0, 'Completeness': 99.12400455062571, 'Contamination': 0.06825938566552901, 'GC': 0.6627736824632293, 'GC std': 0.012679711545936704, 'Genome size': 2726015, '# ambiguous bases': 0, '# scaffolds': 61, '# contigs': 61, 'Longest scaffold': 369890, 'Longe…
sample_316.004	Bacteria; Planctomycetota; Phycisphaerae; UBA1845; Fen-1342; ;	92.5134	0.210715	{'marker lineage': 'f__Rhodobacteraceae', '# genomes': 84, '# markers': 568, '# marker sets': 330, '0': 38, '1': 508, '2': 22, '3': 0, '4': 0, '5+': 0, 'Completeness': 95.62121212121212, 'Contamination': 3.2764180264180265, 'GC': 0.6618163593172862, 'GC std': 0.01995169221504016, 'Genome size': 2913080, '# ambiguous bases': 0, '# scaffolds': 342, '# contigs': 342, 'Longest scaffold': 60063, 'Long…
sample_283.008	Bacteria; Planctomycetota; Phycisphaerae; Phycisphaerales; SM1A02; UBA11155;	29.9465	0.05236	{'marker lineage': 'k__Bacteria', '# genomes': 138, '# markers': 338, '# marker sets': 246, '0': 4, '1': 328, '2': 6, '3': 0, '4': 0, '5+': 0, 'Completeness': 98.76281371509367, 'Contamination': 1.846942382467303, 'GC': 0.5321810881497034, 'GC std': 0.02843829202031034, 'Genome size': 2036025, '# ambiguous bases': 0, '# scaffolds': 106, '# contigs': 106, 'Longest scaffold': 146412, 'Longest conti…
sample_277.012	Bacteria; Planctomycetota; Phycisphaerae; Phycisphaerales; SM1A02; ;	66.3102	0.160929	{'marker lineage': 'c__Deltaproteobacteria', '# genomes': 61, '# markers': 284, '# marker sets': 169, '0': 6, '1': 275, '2': 3, '3': 0, '4': 0, '5+': 0, 'Completeness': 96.44970414201184, 'Contamination': 1.4792899408284024, 'GC': 0.5260967744403796, 'GC std': 0.023650624979010902, 'Genome size': 2352398, '# ambiguous bases': 0, '# scaffolds': 116, '# contigs': 116, 'Longest scaffold': 151902, 'L…
sample_333.001	Bacteria; Nitrospirota; Nitrospiria; Nitrospirales; Nitrospiraceae; Nitrospira_F;	48.6631	0.158806	{'marker lineage': 'k__Bacteria', '# genomes': 5443, '# markers': 105, '# marker sets': 59, '0': 3, '1': 99, '2': 3, '3': 0, '4': 0, '5+': 0, 'Completeness': 97.99691833590138, 'Contamination': 3.5439137134052388, 'GC': 0.601795860052497, 'GC std': 0.02626661591078931, 'Genome size': 2046596, '# ambiguous bases': 0, '# scaffolds': 210, '# contigs': 210, 'Longest scaffold': 103329, 'Longest contig…
sample_318.002	Bacteria; Krumholzibacteriota; Krumholzibacteria; LZORAL124-64-63; LZORAL124-64-63; ;	35.8289	0.114111	{'marker lineage': 'k__Bacteria', '# genomes': 2921, '# markers': 141, '# marker sets': 86, '0': 1, '1': 139, '2': 0, '3': 1, '4': 0, '5+': 0, 'Completeness': 98.83720930232558, 'Contamination': 2.3255813953488373, 'GC': 0.664944485819128, 'GC std': 0.011779652886109654, 'Genome size': 5678459, '# ambiguous bases': 0, '# scaffolds': 101, '# contigs': 101, 'Longest scaffold': 616524, 'Longest cont…
sample_318.007	Bacteria; Hydrogenedentota; Hydrogenedentia; Hydrogenedentiales; JAACEL01; ;	100	0.999605	{'marker lineage': 'f__Rhodocyclaceae', '# genomes': 30, '# markers': 540, '# marker sets': 241, '0': 64, '1': 458, '2': 18, '3': 0, '4': 0, '5+': 0, 'Completeness': 92.32365145228216, 'Contamination': 4.166666666666666, 'GC': 0.6779479547617049, 'GC std': 0.019502864020662803, 'Genome size': 3264314, '# ambiguous bases': 0, '# scaffolds': 188, '# contigs': 188, 'Longest scaffold': 124329, 'Longe…
sample_158.019	Bacteria; Hydrogenedentota; Hydrogenedentia; Hydrogenedentiales; CAITNO01; JAAYJV01; JAAYJV01 sp002070275	82.3529	3.09385	{'marker lineage': 'p__Euryarchaeota', '# genomes': 95, '# markers': 228, '# marker sets': 153, '0': 2, '1': 223, '2': 3, '3': 0, '4': 0, '5+': 0, 'Completeness': 98.69281045751634, 'Contamination': 1.6339869281045751, 'GC': 0.5210633146048466, 'GC std': 0.03300759344617747, 'Genome size': 2727396, '# ambiguous bases': 0, '# scaffolds': 253, '# contigs': 253, 'Longest scaffold': 84722, 'Longest c…
sample_162.007	Bacteria; Firmicutes; Bacilli; Erysipelotrichales; Erysipelotrichaceae; UBA2212;	35.2941	0.183829	{'marker lineage': 'k__Bacteria', '# genomes': 924, '# markers': 161, '# marker sets': 108, '0': 7, '1': 153, '2': 1, '3': 0, '4': 0, '5+': 0, 'Completeness': 94.44444444444444, 'Contamination': 0.9259259259259259, 'GC': 0.5656191024707591, 'GC std': 0.013198562696023668, 'Genome size': 2760690, '# ambiguous bases': 0, '# scaffolds': 59, '# contigs': 59, 'Longest scaffold': 341306, 'Longest conti…
sample_232.011	Bacteria; Firmicutes_A; Clostridia; Oscillospirales; Acutalibacteraceae; ;	12.2995	0.0525674	{'marker lineage': 'k__Bacteria', '# genomes': 2258, '# markers': 188, '# marker sets': 117, '0': 3, '1': 180, '2': 4, '3': 1, '4': 0, '5+': 0, 'Completeness': 97.43589743589743, 'Contamination': 3.5256410256410255, 'GC': 0.5328785772008927, 'GC std': 0.020671182550014097, 'Genome size': 4327301, '# ambiguous bases': 0, '# scaffolds': 497, '# contigs': 497, 'Longest scaffold': 79068, 'Longest con…
sample_270.009	Bacteria; Desulfobacterota; Syntrophobacteria; Syntrophobacterales; Syntrophobacteraceae; SLCH01;	99.4652	0.675001	{'marker lineage': 'f__Rhodocyclaceae', '# genomes': 30, '# markers': 540, '# marker sets': 241, '0': 31, '1': 506, '2': 3, '3': 0, '4': 0, '5+': 0, 'Completeness': 96.78423236514523, 'Contamination': 0.33590199565303297, 'GC': 0.6744254677346014, 'GC std': 0.01302275134050863, 'Genome size': 4774449, '# ambiguous bases': 0, '# scaffolds': 88, '# contigs': 88, 'Longest scaffold': 446154, 'Longest…
sample_292.005	Bacteria; Desulfobacterota; Syntrophia; Syntrophales; UBA4778; UBA2192;	57.2193	0.174627	{'marker lineage': 'o__Rhizobiales', '# genomes': 107, '# markers': 485, '# marker sets': 316, '0': 30, '1': 433, '2': 22, '3': 0, '4': 0, '5+': 0, 'Completeness': 96.20253164556962, 'Contamination': 4.483122362869198, 'GC': 0.6086120271402772, 'GC std': 0.011514373475301896, 'Genome size': 3211021, '# ambiguous bases': 0, '# scaffolds': 49, '# contigs': 49, 'Longest scaffold': 425027, 'Longest c…
sample_25.014	Bacteria; Desulfobacterota; Desulfovibrionia; Desulfovibrionales; Desulfovibrionaceae; ;	38.5027	0.0700143	{'marker lineage': 'k__Bacteria', '# genomes': 2993, '# markers': 143, '# marker sets': 89, '0': 7, '1': 132, '2': 4, '3': 0, '4': 0, '5+': 0, 'Completeness': 93.75413086582948, 'Contamination': 4.49438202247191, 'GC': 0.3705646897183421, 'GC std': 0.021977236817077073, 'Genome size': 3275250, '# ambiguous bases': 0, '# scaffolds': 403, '# contigs': 403, 'Longest scaffold': 55223, 'Longest contig…
sample_128.005	Bacteria; Desulfobacterota; Desulfobacteria; Desulfobacterales; SURF-3; SURF-3;	55.0802	0.256775	{'marker lineage': 'c__Deltaproteobacteria', '# genomes': 83, '# markers': 247, '# marker sets': 155, '0': 5, '1': 228, '2': 14, '3': 0, '4': 0, '5+': 0, 'Completeness': 98.00563236047107, 'Contamination': 2.811059907834102, 'GC': 0.5936046732238925, 'GC std': 0.03080452313725094, 'Genome size': 2977987, '# ambiguous bases': 0, '# scaffolds': 140, '# contigs': 140, 'Longest scaffold': 195476, 'Lo…
sample_198.004	Bacteria; Desulfobacterota_F; Desulfuromonadia; Geobacterales; Pseudopelobacteraceae; Trichlorobacter;	97.861	0.428319	{'marker lineage': 'f__Rhodobacteraceae', '# genomes': 84, '# markers': 568, '# marker sets': 330, '0': 2, '1': 563, '2': 3, '3': 0, '4': 0, '5+': 0, 'Completeness': 99.39393939393939, 'Contamination': 0.45454545454545453, 'GC': 0.6792440169564536, 'GC std': 0.05739918813446579, 'Genome size': 4262212, '# ambiguous bases': 0, '# scaffolds': 123, '# contigs': 123, 'Longest scaffold': 217689, 'Long…
sample_235.006	Bacteria; Desulfobacterota_F; Desulfuromonadia; Geobacterales; Pseudopelobacteraceae; Pseudopelobacter;	80.7487	0.639047	{'marker lineage': 'o__Rhizobiales', '# genomes': 356, '# markers': 411, '# marker sets': 246, '0': 4, '1': 405, '2': 2, '3': 0, '4': 0, '5+': 0, 'Completeness': 98.78048780487805, 'Contamination': 0.5420054200542005, 'GC': 0.6783667609411269, 'GC std': 0.02059899469825308, 'Genome size': 4055181, '# ambiguous bases': 0, '# scaffolds': 125, '# contigs': 125, 'Longest scaffold': 350033, 'Longest c…
sample_200.004	Bacteria; Desulfobacterota_F; Desulfuromonadia; Geobacterales; Geobacteraceae; RPRC01;	31.5508	0.136772	{'marker lineage': 'c__Deltaproteobacteria', '# genomes': 83, '# markers': 247, '# marker sets': 155, '0': 1, '1': 236, '2': 10, '3': 0, '4': 0, '5+': 0, 'Completeness': 99.83870967741936, 'Contamination': 2.2734254992319505, 'GC': 0.5801315287258872, 'GC std': 0.019793944806398962, 'Genome size': 4440855, '# ambiguous bases': 0, '# scaffolds': 164, '# contigs': 164, 'Longest scaffold': 202758, '…
sample_186.003	Bacteria; Desulfobacterota_F; Desulfuromonadia; Geobacterales; Geobacteraceae; QAXR01; QAXR01 sp003053505	80.7487	0.413786	{'marker lineage': 'o__Rhizobiales', '# genomes': 356, '# markers': 413, '# marker sets': 248, '0': 37, '1': 351, '2': 14, '3': 10, '4': 1, '5+': 0, 'Completeness': 95.462158808933, 'Contamination': 4.947270471464019, 'GC': 0.6794089683346697, 'GC std': 0.012471351772639767, 'Genome size': 3571856, '# ambiguous bases': 0, '# scaffolds': 315, '# contigs': 315, 'Longest scaffold': 65509, 'Longest c…
sample_270.004	Bacteria; Desulfobacterota_F; Desulfuromonadia; Geobacterales; Geobacteraceae; ;	29.4118	0.161598	{'marker lineage': 'k__Bacteria', '# genomes': 924, '# markers': 161, '# marker sets': 108, '0': 6, '1': 154, '2': 1, '3': 0, '4': 0, '5+': 0, 'Completeness': 94.9074074074074, 'Contamination': 0.9259259259259259, 'GC': 0.5308559293085444, 'GC std': 0.013964382802670509, 'Genome size': 3492473, '# ambiguous bases': 0, '# scaffolds': 117, '# contigs': 117, 'Longest scaffold': 302060, 'Longest cont…
sample_136.007	Bacteria; Desulfobacterota_F; Desulfuromonadia; Desulfuromonadales; Syntrophotaleaceae; ;	77.5401	0.478367	{'marker lineage': 'o__Rhizobiales', '# genomes': 356, '# markers': 413, '# marker sets': 248, '0': 10, '1': 397, '2': 6, '3': 0, '4': 0, '5+': 0, 'Completeness': 97.04301075268816, 'Contamination': 1.4516129032258065, 'GC': 0.6784883722459908, 'GC std': 0.011361258987913493, 'Genome size': 3800777, '# ambiguous bases': 0, '# scaffolds': 86, '# contigs': 86, 'Longest scaffold': 354078, 'Longest c…
sample_60.014	Bacteria; Desulfobacterota_F; Desulfuromonadia; Desulfuromonadales; Syntrophotaleaceae; ;	26.2032	0.155585	{'marker lineage': 'k__Bacteria', '# genomes': 924, '# markers': 163, '# marker sets': 110, '0': 5, '1': 155, '2': 3, '3': 0, '4': 0, '5+': 0, 'Completeness': 95.45454545454545, 'Contamination': 1.0743801652892562, 'GC': 0.6152164444267991, 'GC std': 0.018610285332232836, 'Genome size': 3450701, '# ambiguous bases': 0, '# scaffolds': 132, '# contigs': 132, 'Longest scaffold': 268432, 'Longest con…
sample_219.010	Bacteria; Desulfobacterota_D; UBA1144; UBA2774; UBA2774; ;	100	0.887506	{'marker lineage': 'o__Burkholderiales', '# genomes': 193, '# markers': 427, '# marker sets': 214, '0': 27, '1': 395, '2': 5, '3': 0, '4': 0, '5+': 0, 'Completeness': 95.79439252336448, 'Contamination': 1.0280373831775702, 'GC': 0.7231297340214593, 'GC std': 0.016006193417627736, 'Genome size': 3578221, '# ambiguous bases': 0, '# scaffolds': 262, '# contigs': 262, 'Longest scaffold': 71119, 'Long…
sample_92.013	Bacteria; Deinococcota; Deinococci; Deinococcales; Thermaceae; ;	63.6364	0.221254	{'marker lineage': 'k__Bacteria', '# genomes': 2921, '# markers': 143, '# marker sets': 88, '0': 0, '1': 141, '2': 2, '3': 0, '4': 0, '5+': 0, 'Completeness': 100.0, 'Contamination': 2.272727272727273, 'GC': 0.6806683494229063, 'GC std': 0.01454401155320281, 'Genome size': 4275129, '# ambiguous bases': 0, '# scaffolds': 96, '# contigs': 96, 'Longest scaffold': 486613, 'Longest contig': 486613, 'N…
sample_204.005	Bacteria; Deferribacterota; Deferribacteres; Deferribacterales; Denitrovibrionaceae; Seleniivibrio;	85.5615	1.23579	{'marker lineage': 'o__Rhizobiales', '# genomes': 356, '# markers': 411, '# marker sets': 246, '0': 15, '1': 390, '2': 6, '3': 0, '4': 0, '5+': 0, 'Completeness': 96.3550135501355, 'Contamination': 1.2914321450906818, 'GC': 0.6716572027519816, 'GC std': 0.013729823497597745, 'Genome size': 3467029, '# ambiguous bases': 0, '# scaffolds': 360, '# contigs': 360, 'Longest scaffold': 55271, 'Longest c…
sample_29.020	Bacteria; Cloacimonadota; Cloacimonadia; Cloacimonadales; Cloacimonadaceae; UBA5456;	35.2941	0.228245	{'marker lineage': 'k__Bacteria', '# genomes': 924, '# markers': 163, '# marker sets': 110, '0': 3, '1': 156, '2': 4, '3': 0, '4': 0, '5+': 0, 'Completeness': 97.87878787878788, 'Contamination': 2.909090909090909, 'GC': 0.5376968339801408, 'GC std': 0.013744996889796685, 'Genome size': 6398349, '# ambiguous bases': 0, '# scaffolds': 106, '# contigs': 106, 'Longest scaffold': 341436, 'Longest cont…
sample_148.003	Bacteria; Cloacimonadota; Cloacimonadia; Cloacimonadales; Cloacimonadaceae; ;	36.3636	0.314164	{'marker lineage': 'k__Bacteria', '# genomes': 924, '# markers': 161, '# marker sets': 108, '0': 5, '1': 156, '2': 0, '3': 0, '4': 0, '5+': 0, 'Completeness': 95.37037037037037, 'Contamination': 0.0, 'GC': 0.5334694544916007, 'GC std': 0.019869583745058022, 'Genome size': 4024356, '# ambiguous bases': 0, '# scaffolds': 216, '# contigs': 216, 'Longest scaffold': 192848, 'Longest contig': 192848, '…
sample_325.008	Bacteria; Chloroflexota; Ellin6529; CSP1-4; CSP1-4; SPCO01;	16.0428	0.170903	{'marker lineage': 'k__Bacteria', '# genomes': 2921, '# markers': 143, '# marker sets': 88, '0': 2, '1': 141, '2': 0, '3': 0, '4': 0, '5+': 0, 'Completeness': 97.72727272727273, 'Contamination': 0.0, 'GC': 0.7149590647617482, 'GC std': 0.017601378664384708, 'Genome size': 3016472, '# ambiguous bases': 0, '# scaffolds': 32, '# contigs': 32, 'Longest scaffold': 440848, 'Longest contig': 440848, 'N5…
sample_18.007	Bacteria; Chloroflexota; Dehalococcoidia; UBA2991; UBA2991; FeB-14;	58.2888	0.148981	{'marker lineage': 'o__Rhizobiales', '# genomes': 107, '# markers': 485, '# marker sets': 316, '0': 38, '1': 440, '2': 7, '3': 0, '4': 0, '5+': 0, 'Completeness': 94.75008114248621, 'Contamination': 1.0021097046413503, 'GC': 0.6516146129721172, 'GC std': 0.012646209234945964, 'Genome size': 2894223, '# ambiguous bases': 0, '# scaffolds': 66, '# contigs': 66, 'Longest scaffold': 265017, 'Longest c…
sample_188.009	Bacteria; Chloroflexota; Dehalococcoidia; UBA2991; UBA2991; FeB-14;	36.3636	0.227272	{'marker lineage': 'k__Archaea', '# genomes': 207, '# markers': 145, '# marker sets': 103, '0': 2, '1': 139, '2': 4, '3': 0, '4': 0, '5+': 0, 'Completeness': 98.05825242718447, 'Contamination': 3.883495145631068, 'GC': 0.3381679128161473, 'GC std': 0.01724760044029947, 'Genome size': 3010741, '# ambiguous bases': 0, '# scaffolds': 198, '# contigs': 198, 'Longest scaffold': 109989, 'Longest contig…
sample_313.003	Bacteria; Chloroflexota; Anaerolineae; UBA4142; SHND01; SHND01; SHND01 sp004295045	99.4652	0.732421	{'marker lineage': 'c__Betaproteobacteria', '# genomes': 223, '# markers': 425, '# marker sets': 211, '0': 35, '1': 379, '2': 10, '3': 1, '4': 0, '5+': 0, 'Completeness': 95.83774742124338, 'Contamination': 2.9383886255924163, 'GC': 0.7041047937268223, 'GC std': 0.013091592648344698, 'Genome size': 4363849, '# ambiguous bases': 0, '# scaffolds': 276, '# contigs': 276, 'Longest scaffold': 101379, …
sample_275.005	Bacteria; Chloroflexota; Anaerolineae; UBA4142; SHND01; SHND01;	26.738	0.104843	{'marker lineage': 'k__Bacteria', '# genomes': 2258, '# markers': 188, '# marker sets': 117, '0': 10, '1': 175, '2': 3, '3': 0, '4': 0, '5+': 0, 'Completeness': 92.3076923076923, 'Contamination': 1.7568850902184234, 'GC': 0.6485540919379663, 'GC std': 0.013500524785554219, 'Genome size': 3663753, '# ambiguous bases': 0, '# scaffolds': 91, '# contigs': 91, 'Longest scaffold': 335666, 'Longest cont…
sample_244.017	Bacteria; Chloroflexota; Anaerolineae; SBR1031; A4b; OLB15; OLB15 sp001567085	5.34759	0.00773141	{'marker lineage': 'p__Bacteroidetes', '# genomes': 364, '# markers': 303, '# marker sets': 203, '0': 4, '1': 290, '2': 9, '3': 0, '4': 0, '5+': 0, 'Completeness': 98.0295566502463, 'Contamination': 2.676518883415435, 'GC': 0.4239573735262515, 'GC std': 0.01592618860379149, 'Genome size': 3396950, '# ambiguous bases': 0, '# scaffolds': 284, '# contigs': 284, 'Longest scaffold': 62309, 'Longest co…
sample_296.013	Bacteria; Chloroflexota; Anaerolineae; Anaerolineales; UBA4823; ;	11.7647	0.0911633	{'marker lineage': 'k__Bacteria', '# genomes': 2921, '# markers': 143, '# marker sets': 88, '0': 5, '1': 138, '2': 0, '3': 0, '4': 0, '5+': 0, 'Completeness': 94.31818181818181, 'Contamination': 0.0, 'GC': 0.6578687723749735, 'GC std': 0.014050977102925095, 'Genome size': 3428775, '# ambiguous bases': 0, '# scaffolds': 52, '# contigs': 52, 'Longest scaffold': 367473, 'Longest contig': 367473, 'N5…
sample_272.011	Bacteria; Chloroflexota; Anaerolineae; Anaerolineales; EnvOPS12; ;	28.3422	0.126443	{'marker lineage': 'k__Bacteria', '# genomes': 2921, '# markers': 143, '# marker sets': 88, '0': 5, '1': 138, '2': 0, '3': 0, '4': 0, '5+': 0, 'Completeness': 95.45454545454545, 'Contamination': 0.0, 'GC': 0.6965786052988296, 'GC std': 0.014535462609077439, 'Genome size': 4383534, '# ambiguous bases': 0, '# scaffolds': 109, '# contigs': 109, 'Longest scaffold': 595427, 'Longest contig': 595427, '…
sample_323.003	Bacteria; Chloroflexota; Anaerolineae; Anaerolineales; Anaerolineaceae; 49-20; 49-20 sp012517865	24.5989	0.204965	{'marker lineage': 'k__Bacteria', '# genomes': 2921, '# markers': 143, '# marker sets': 88, '0': 4, '1': 139, '2': 0, '3': 0, '4': 0, '5+': 0, 'Completeness': 96.5909090909091, 'Contamination': 0.0, 'GC': 0.6796431930234547, 'GC std': 0.04241010847664365, 'Genome size': 4526481, '# ambiguous bases': 0, '# scaffolds': 73, '# contigs': 73, 'Longest scaffold': 433886, 'Longest contig': 433886, 'N50 …
sample_331.007	Bacteria; Chloroflexota; Anaerolineae; Anaerolineales; Anaerolineaceae; 49-20; 49-20 sp002436085	35.8289	0.215432	{'marker lineage': 'k__Bacteria', '# genomes': 2921, '# markers': 141, '# marker sets': 86, '0': 1, '1': 139, '2': 0, '3': 1, '4': 0, '5+': 0, 'Completeness': 98.83720930232558, 'Contamination': 2.3255813953488373, 'GC': 0.6237090886341708, 'GC std': 0.01303110862725866, 'Genome size': 5370818, '# ambiguous bases': 0, '# scaffolds': 139, '# contigs': 139, 'Longest scaffold': 322993, 'Longest cont…
sample_92.002	Bacteria; Chloroflexota; Anaerolineae; Anaerolineales; Anaerolineaceae; 49-20;	70.0535	0.760982	{'marker lineage': 'f__Moraxellaceae', '# genomes': 86, '# markers': 689, '# marker sets': 365, '0': 4, '1': 670, '2': 14, '3': 0, '4': 1, '5+': 0, 'Completeness': 99.59882583170254, 'Contamination': 2.89193302891933, 'GC': 0.41255673977509616, 'GC std': 0.04615795431602402, 'Genome size': 3405900, '# ambiguous bases': 0, '# scaffolds': 434, '# contigs': 434, 'Longest scaffold': 81674, 'Longest c…
sample_179.005	Bacteria; Chlamydiota; Chlamydiia; Chlamydiales; Rhabdochlamydiaceae; CAJCHM01;	34.2246	0.103506	{'marker lineage': 'o__Actinomycetales', '# genomes': 120, '# markers': 573, '# marker sets': 265, '0': 0, '1': 552, '2': 20, '3': 1, '4': 0, '5+': 0, 'Completeness': 100.0, 'Contamination': 3.053908355795148, 'GC': 0.6708568319732698, 'GC std': 0.016488006582404, 'Genome size': 6234758, '# ambiguous bases': 0, '# scaffolds': 291, '# contigs': 291, 'Longest scaffold': 309147, 'Longest contig': 30…
sample_25.006	Bacteria; Campylobacterota; Campylobacteria; Campylobacterales; Sulfurimonadaceae; Sulfuricurvum; Sulfuricurvum sp002327465	26.2032	0.0563388	{'marker lineage': 'k__Bacteria', '# genomes': 2993, '# markers': 147, '# marker sets': 91, '0': 5, '1': 139, '2': 3, '3': 0, '4': 0, '5+': 0, 'Completeness': 96.08920491273432, 'Contamination': 2.2977022977022976, 'GC': 0.47970656965502506, 'GC std': 0.01606213973726451, 'Genome size': 2321096, '# ambiguous bases': 0, '# scaffolds': 306, '# contigs': 306, 'Longest scaffold': 44941, 'Longest cont…
sample_307.005	Bacteria; Campylobacterota; Campylobacteria; Campylobacterales; Sulfurimonadaceae; Sulfuricurvum; Sulfuricurvum sp002327465	100	0.84985	{'marker lineage': 'p__Actinobacteria', '# genomes': 732, '# markers': 200, '# marker sets': 117, '0': 3, '1': 197, '2': 0, '3': 0, '4': 0, '5+': 0, 'Completeness': 98.71794871794872, 'Contamination': 0.0, 'GC': 0.7271964870093189, 'GC std': 0.017304398458324138, 'Genome size': 5070096, '# ambiguous bases': 0, '# scaffolds': 118, '# contigs': 118, 'Longest scaffold': 268747, 'Longest contig': 268…
sample_152.021	Bacteria; Bdellovibrionota; Bdellovibrionia; Bdellovibrionales; Bdellovibrionaceae; Bdellovibrio;	72.7273	0.334273	{'marker lineage': 'c__Deltaproteobacteria', '# genomes': 83, '# markers': 247, '# marker sets': 155, '0': 11, '1': 230, '2': 6, '3': 0, '4': 0, '5+': 0, 'Completeness': 93.54838709677419, 'Contamination': 3.248847926267281, 'GC': 0.6286622976319015, 'GC std': 0.028311383831297453, 'Genome size': 4374269, '# ambiguous bases': 0, '# scaffolds': 209, '# contigs': 209, 'Longest scaffold': 486673, 'L…
sample_154.008	Bacteria; Bdellovibrionota; Bacteriovoracia; Bacteriovoracales; Bacteriovoracaceae; ;	30.4813	0.304223	{'marker lineage': 'k__Bacteria', '# genomes': 924, '# markers': 163, '# marker sets': 110, '0': 11, '1': 147, '2': 5, '3': 0, '4': 0, '5+': 0, 'Completeness': 91.81818181818181, 'Contamination': 2.6060606060606064, 'GC': 0.5790791301091988, 'GC std': 0.02671392954964017, 'Genome size': 4639157, '# ambiguous bases': 0, '# scaffolds': 94, '# contigs': 94, 'Longest scaffold': 386233, 'Longest conti…
sample_154.018	Bacteria; Bacteroidota; Chlorobia; Chlorobiales; Chlorobiaceae; Chlorobium;	36.8984	0.181651	{'marker lineage': 'k__Bacteria', '# genomes': 2921, '# markers': 143, '# marker sets': 88, '0': 3, '1': 135, '2': 5, '3': 0, '4': 0, '5+': 0, 'Completeness': 97.72727272727273, 'Contamination': 1.1363636363636365, 'GC': 0.6854725376960378, 'GC std': 0.022952866917970275, 'Genome size': 4482235, '# ambiguous bases': 0, '# scaffolds': 181, '# contigs': 181, 'Longest scaffold': 159586, 'Longest con…
sample_188.026	Bacteria; Bacteroidota; Bacteroidia; Flavobacteriales; PHOS-HE28; PHOS-HE28;	5.88235	0.0238435	{'marker lineage': 'p__Bacteroidetes', '# genomes': 350, '# markers': 316, '# marker sets': 210, '0': 1, '1': 311, '2': 4, '3': 0, '4': 0, '5+': 0, 'Completeness': 99.52380952380952, 'Contamination': 1.0052910052910053, 'GC': 0.5060656427443514, 'GC std': 0.018453665009155747, 'Genome size': 4986446, '# ambiguous bases': 0, '# scaffolds': 49, '# contigs': 49, 'Longest scaffold': 1038637, 'Longest…
sample_172.021	Bacteria; Bacteroidota; Bacteroidia; Flavobacteriales; Flavobacteriaceae; Myroides;	93.0481	0.304923	{'marker lineage': 'f__Rhodocyclaceae', '# genomes': 30, '# markers': 540, '# marker sets': 241, '0': 33, '1': 507, '2': 0, '3': 0, '4': 0, '5+': 0, 'Completeness': 96.2655601659751, 'Contamination': 0.0, 'GC': 0.6386712539198756, 'GC std': 0.014294652136236567, 'Genome size': 3270512, '# ambiguous bases': 0, '# scaffolds': 65, '# contigs': 65, 'Longest scaffold': 255050, 'Longest contig': 255050…
sample_133.001	Bacteria; Bacteroidota; Bacteroidia; Flavobacteriales; Flavobacteriaceae; Flavobacterium; Flavobacterium sp002422095	39.0374	0.102994	{'marker lineage': 'k__Bacteria', '# genomes': 901, '# markers': 171, '# marker sets': 117, '0': 18, '1': 147, '2': 6, '3': 0, '4': 0, '5+': 0, 'Completeness': 96.58119658119658, 'Contamination': 3.146853146853147, 'GC': 0.7378990990003107, 'GC std': 0.020013322955176494, 'Genome size': 3064152, '# ambiguous bases': 0, '# scaffolds': 236, '# contigs': 236, 'Longest scaffold': 149868, 'Longest con…
sample_121.008	Bacteria; Bacteroidota; Bacteroidia; Flavobacteriales; Flavobacteriaceae; Flavobacterium;	99.4652	0.968018	{'marker lineage': 'o__Burkholderiales', '# genomes': 193, '# markers': 427, '# marker sets': 214, '0': 2, '1': 414, '2': 9, '3': 2, '4': 0, '5+': 0, 'Completeness': 99.53271028037383, 'Contamination': 2.7294287119668326, 'GC': 0.6504453244021736, 'GC std': 0.038584466150692824, 'Genome size': 3242580, '# ambiguous bases': 0, '# scaffolds': 232, '# contigs': 232, 'Longest scaffold': 164875, 'Long…
sample_299.008	Bacteria; Bacteroidota; Bacteroidia; Flavobacteriales; CAIKAF01; ;	35.2941	0.140073	{'marker lineage': 'p__Euryarchaeota', '# genomes': 148, '# markers': 188, '# marker sets': 125, '0': 2, '1': 178, '2': 8, '3': 0, '4': 0, '5+': 0, 'Completeness': 98.4, 'Contamination': 2.7179487179487176, 'GC': 0.37071842638282615, 'GC std': 0.022136331673046388, 'Genome size': 2504599, '# ambiguous bases': 0, '# scaffolds': 331, '# contigs': 331, 'Longest scaffold': 122880, 'Longest contig': 1…
sample_225.003	Bacteria; Bacteroidota; Bacteroidia; Chitinophagales; Saprospiraceae; OLB8; OLB8 sp001567405	32.0856	0.153125	{'marker lineage': 'k__Bacteria', '# genomes': 924, '# markers': 161, '# marker sets': 108, '0': 7, '1': 147, '2': 7, '3': 0, '4': 0, '5+': 0, 'Completeness': 93.98148148148148, 'Contamination': 3.5493827160493825, 'GC': 0.536761318287256, 'GC std': 0.016644240033029972, 'Genome size': 3609623, '# ambiguous bases': 0, '# scaffolds': 319, '# contigs': 319, 'Longest scaffold': 67079, 'Longest conti…
sample_16.010	Bacteria; Bacteroidota; Bacteroidia; Chitinophagales; Saprospiraceae; JABWBR01;	100	0.628559	{'marker lineage': 'c__Betaproteobacteria', '# genomes': 235, '# markers': 419, '# marker sets': 211, '0': 3, '1': 413, '2': 3, '3': 0, '4': 0, '5+': 0, 'Completeness': 98.81516587677726, 'Contamination': 0.7701421800947867, 'GC': 0.7075992768756555, 'GC std': 0.010499534647793806, 'Genome size': 3863236, '# ambiguous bases': 0, '# scaffolds': 68, '# contigs': 68, 'Longest scaffold': 497946, 'Lon…
sample_281.028	Bacteria; Bacteroidota; Bacteroidia; Chitinophagales; LD1; ;	29.4118	0.0587469	{'marker lineage': 'k__Bacteria', '# genomes': 138, '# markers': 338, '# marker sets': 246, '0': 6, '1': 323, '2': 9, '3': 0, '4': 0, '5+': 0, 'Completeness': 98.35630965005302, 'Contamination': 2.9810298102981028, 'GC': 0.5296296050900431, 'GC std': 0.03191271391026822, 'Genome size': 2112988, '# ambiguous bases': 0, '# scaffolds': 44, '# contigs': 44, 'Longest scaffold': 703378, 'Longest contig…
sample_63.006	Bacteria; Bacteroidota; Bacteroidia; Chitinophagales; Chitinophagaceae; JJ008;	25.6684	0.0927309	{'marker lineage': 'p__Euryarchaeota', '# genomes': 90, '# markers': 234, '# marker sets': 153, '0': 5, '1': 226, '2': 3, '3': 0, '4': 0, '5+': 0, 'Completeness': 97.38562091503267, 'Contamination': 1.0893246187363834, 'GC': 0.5360343308671229, 'GC std': 0.027654412541111565, 'Genome size': 2889994, '# ambiguous bases': 0, '# scaffolds': 441, '# contigs': 441, 'Longest scaffold': 48052, 'Longest …
sample_184.013	Bacteria; Bacteroidota; Bacteroidia; Chitinophagales; Chitinophagaceae; Ferruginibacter;	18.1818	0.0486551	{'marker lineage': 'p__Actinobacteria', '# genomes': 732, '# markers': 206, '# marker sets': 120, '0': 2, '1': 196, '2': 8, '3': 0, '4': 0, '5+': 0, 'Completeness': 98.75, 'Contamination': 1.5277777777777777, 'GC': 0.710424153767169, 'GC std': 0.023806448080589834, 'Genome size': 3696914, '# ambiguous bases': 0, '# scaffolds': 289, '# contigs': 289, 'Longest scaffold': 184946, 'Longest contig': 1…
sample_235.010	Bacteria; Bacteroidota; Bacteroidia; Chitinophagales; Chitinophagaceae; Ferruginibacter;	100	0.792835	{'marker lineage': 'c__Betaproteobacteria', '# genomes': 223, '# markers': 425, '# marker sets': 211, '0': 37, '1': 385, '2': 2, '3': 1, '4': 0, '5+': 0, 'Completeness': 94.15481832543445, 'Contamination': 1.1058451816745656, 'GC': 0.721564754297731, 'GC std': 0.01240723433607245, 'Genome size': 4074301, '# ambiguous bases': 0, '# scaffolds': 170, '# contigs': 170, 'Longest scaffold': 135852, 'Lo…
sample_148.013	Bacteria; Bacteroidota; Bacteroidia; Bacteroidales; UBA932; Bact-08; Bact-08 sp002425935	36.8984	0.818207	{'marker lineage': 'k__Bacteria', '# genomes': 924, '# markers': 163, '# marker sets': 110, '0': 11, '1': 150, '2': 2, '3': 0, '4': 0, '5+': 0, 'Completeness': 92.42424242424242, 'Contamination': 1.0909090909090908, 'GC': 0.5360045727455894, 'GC std': 0.017450775144387583, 'Genome size': 5432185, '# ambiguous bases': 0, '# scaffolds': 105, '# contigs': 105, 'Longest scaffold': 765741, 'Longest co…
sample_136.016	Bacteria; Bacteroidota; Bacteroidia; Bacteroidales; UBA932; Bact-08;	92.5134	0.920833	{'marker lineage': 'o__Rhizobiales', '# genomes': 356, '# markers': 413, '# marker sets': 248, '0': 3, '1': 395, '2': 15, '3': 0, '4': 0, '5+': 0, 'Completeness': 99.11290322580645, 'Contamination': 2.0269851116625315, 'GC': 0.6106236639821099, 'GC std': 0.019579143904362998, 'Genome size': 4339388, '# ambiguous bases': 0, '# scaffolds': 609, '# contigs': 609, 'Longest scaffold': 51094, 'Longest …
sample_209.004	Bacteria; Bacteroidota; Bacteroidia; Bacteroidales; Dysgonomonadaceae; UBA4179; UBA4179 sp002849245	36.8984	0.270916	{'marker lineage': 'k__Bacteria', '# genomes': 2921, '# markers': 143, '# marker sets': 88, '0': 4, '1': 137, '2': 2, '3': 0, '4': 0, '5+': 0, 'Completeness': 96.5909090909091, 'Contamination': 2.272727272727273, 'GC': 0.6935504484295629, 'GC std': 0.015108526841909817, 'Genome size': 4819932, '# ambiguous bases': 0, '# scaffolds': 74, '# contigs': 74, 'Longest scaffold': 404739, 'Longest contig'…
sample_182.012	Bacteria; Bacteroidota; Bacteroidia; AKYH767; B-17BO; UBA2475;	26.738	0.665921	{'marker lineage': 'k__Bacteria', '# genomes': 2993, '# markers': 147, '# marker sets': 91, '0': 0, '1': 144, '2': 3, '3': 0, '4': 0, '5+': 0, 'Completeness': 100.0, 'Contamination': 2.7472527472527473, 'GC': 0.7296042432606923, 'GC std': 0.10686198805302627, 'Genome size': 3880035, '# ambiguous bases': 0, '# scaffolds': 146, '# contigs': 146, 'Longest scaffold': 294445, 'Longest contig': 294445,…
sample_33.013	Bacteria; Bacteroidota; Bacteroidia; AKYH767-A; OLB10; OLB10; OLB10 sp001567275	15.508	0.0831612	{'marker lineage': 'k__Bacteria', '# genomes': 2993, '# markers': 147, '# marker sets': 91, '0': 0, '1': 145, '2': 2, '3': 0, '4': 0, '5+': 0, 'Completeness': 100.0, 'Contamination': 2.197802197802198, 'GC': 0.5763836045706552, 'GC std': 0.023336607686047655, 'Genome size': 8632723, '# ambiguous bases': 0, '# scaffolds': 303, '# contigs': 303, 'Longest scaffold': 485183, 'Longest contig': 485183,…
sample_271.016	Bacteria; Armatimonadota; Fimbriimonadia; Fimbriimonadales; GBS-DC; ;	45.9893	0.0881401	{'marker lineage': 'k__Bacteria', '# genomes': 2993, '# markers': 141, '# marker sets': 87, '0': 0, '1': 140, '2': 1, '3': 0, '4': 0, '5+': 0, 'Completeness': 100.0, 'Contamination': 1.1494252873563218, 'GC': 0.5144261629249723, 'GC std': 0.02051276636080878, 'Genome size': 2511340, '# ambiguous bases': 0, '# scaffolds': 182, '# contigs': 182, 'Longest scaffold': 118802, 'Longest contig': 118802,…
sample_275.019	Bacteria; Armatimonadota; Fimbriimonadia; Fimbriimonadales; GBS-DC; ;	66.8449	1.21913	{'marker lineage': 'k__Bacteria', '# genomes': 924, '# markers': 163, '# marker sets': 110, '0': 10, '1': 150, '2': 3, '3': 0, '4': 0, '5+': 0, 'Completeness': 92.72727272727273, 'Contamination': 2.727272727272727, 'GC': 0.5568709627540623, 'GC std': 0.02284952339177856, 'Genome size': 2166545, '# ambiguous bases': 0, '# scaffolds': 76, '# contigs': 76, 'Longest scaffold': 228489, 'Longest contig…
sample_304.020	Bacteria; Armatimonadota; Fimbriimonadia; Fimbriimonadales; GBS-DC; ;	36.8984	0.132016	{'marker lineage': 'k__Bacteria', '# genomes': 2258, '# markers': 188, '# marker sets': 117, '0': 4, '1': 182, '2': 2, '3': 0, '4': 0, '5+': 0, 'Completeness': 96.58119658119658, 'Contamination': 1.7094017094017093, 'GC': 0.5577140137457554, 'GC std': 0.016514105807256162, 'Genome size': 3777748, '# ambiguous bases': 0, '# scaffolds': 172, '# contigs': 172, 'Longest scaffold': 243080, 'Longest co…
sample_259.016	Bacteria; Armatimonadota; Fimbriimonadia; Fimbriimonadales; Fimbriimonadaceae; ;	36.8984	0.327641	{'marker lineage': 'k__Archaea', '# genomes': 207, '# markers': 145, '# marker sets': 103, '0': 2, '1': 140, '2': 3, '3': 0, '4': 0, '5+': 0, 'Completeness': 98.05825242718447, 'Contamination': 2.912621359223301, 'GC': 0.34187730586609066, 'GC std': 0.01610461758932805, 'Genome size': 3060130, '# ambiguous bases': 0, '# scaffolds': 160, '# contigs': 160, 'Longest scaffold': 211471, 'Longest conti…
sample_290.004	Bacteria; Actinobacteriota; Thermoleophilia; Solirubrobacterales; Solirubrobacteraceae; VAWY01;	43.3155	0.265603	{'marker lineage': 'k__Bacteria', '# genomes': 924, '# markers': 161, '# marker sets': 108, '0': 5, '1': 154, '2': 2, '3': 0, '4': 0, '5+': 0, 'Completeness': 95.83333333333333, 'Contamination': 1.8518518518518519, 'GC': 0.7128237197103315, 'GC std': 0.016378304588769155, 'Genome size': 3063916, '# ambiguous bases': 0, '# scaffolds': 384, '# contigs': 384, 'Longest scaffold': 51022, 'Longest cont…
sample_18.008	Bacteria; Actinobacteriota; Thermoleophilia; Ga0077560; Ga0077560; ;	58.8235	0.276663	{'marker lineage': 'p__Bacteroidetes', '# genomes': 350, '# markers': 316, '# marker sets': 210, '0': 0, '1': 314, '2': 2, '3': 0, '4': 0, '5+': 0, 'Completeness': 100.0, 'Contamination': 0.6349206349206349, 'GC': 0.388065756628511, 'GC std': 0.017292990608288178, 'Genome size': 3335025, '# ambiguous bases': 0, '# scaffolds': 178, '# contigs': 178, 'Longest scaffold': 305966, 'Longest contig': 30…
sample_54.016	Bacteria; Actinobacteriota; Actinomycetia; Mycobacteriales; Mycobacteriaceae; Rhodococcus; Rhodococcus erythropolis	56.1497	0.397463	{'marker lineage': 'k__Bacteria', '# genomes': 924, '# markers': 163, '# marker sets': 110, '0': 12, '1': 146, '2': 5, '3': 0, '4': 0, '5+': 0, 'Completeness': 90.9090909090909, 'Contamination': 3.8181818181818183, 'GC': 0.5534921670869009, 'GC std': 0.0239008345085699, 'Genome size': 2186479, '# ambiguous bases': 0, '# scaffolds': 306, '# contigs': 306, 'Longest scaffold': 49369, 'Longest contig…
sample_29.015	Bacteria; Actinobacteriota; Actinomycetia; Mycobacteriales; Mycobacteriaceae; Mycobacterium; Mycobacterium phocaicum	31.5508	1.15949	{'marker lineage': 'k__Bacteria', '# genomes': 2258, '# markers': 181, '# marker sets': 110, '0': 6, '1': 170, '2': 5, '3': 0, '4': 0, '5+': 0, 'Completeness': 97.61994949494948, 'Contamination': 2.8282828282828287, 'GC': 0.5611839117900546, 'GC std': 0.02453182187740509, 'Genome size': 4924252, '# ambiguous bases': 0, '# scaffolds': 837, '# contigs': 837, 'Longest scaffold': 42149, 'Longest cont…
sample_228.008	Bacteria; Actinobacteriota; Actinomycetia; Mycobacteriales; Mycobacteriaceae; Mycobacterium; Mycobacterium heraklionense_B	36.8984	0.222088	{'marker lineage': 'k__Bacteria', '# genomes': 2921, '# markers': 142, '# marker sets': 87, '0': 5, '1': 133, '2': 3, '3': 1, '4': 0, '5+': 0, 'Completeness': 95.40229885057471, 'Contamination': 0.33806626098715353, 'GC': 0.6189773062065609, 'GC std': 0.0158721307554509, 'Genome size': 6320054, '# ambiguous bases': 0, '# scaffolds': 797, '# contigs': 797, 'Longest scaffold': 110131, 'Longest cont…
sample_217.009	Bacteria; Actinobacteriota; Actinomycetia; Mycobacteriales; Mycobacteriaceae; Jongsikchunia;	83.4225	3.50302	{'marker lineage': 'p__Euryarchaeota', '# genomes': 95, '# markers': 228, '# marker sets': 153, '0': 1, '1': 226, '2': 1, '3': 0, '4': 0, '5+': 0, 'Completeness': 99.34640522875817, 'Contamination': 0.6535947712418301, 'GC': 0.518331375127439, 'GC std': 0.04192161974483781, 'Genome size': 2998493, '# ambiguous bases': 0, '# scaffolds': 209, '# contigs': 209, 'Longest scaffold': 92975, 'Longest co…
sample_307.010	Bacteria; Actinobacteriota; Actinomycetia; Actinomycetales; Actinomycetaceae; UBA1383; UBA1383 sp002305415	100	2.19204	{'marker lineage': 'f__Rhodocyclaceae', '# genomes': 30, '# markers': 540, '# marker sets': 241, '0': 42, '1': 487, '2': 11, '3': 0, '4': 0, '5+': 0, 'Completeness': 95.59079233353093, 'Contamination': 2.288990976750313, 'GC': 0.691965776693092, 'GC std': 0.01785487227730885, 'Genome size': 4128999, '# ambiguous bases': 0, '# scaffolds': 250, '# contigs': 250, 'Longest scaffold': 136818, 'Longest…
sample_300.009	Bacteria; Actinobacteriota; Acidimicrobiia; IMCC26256; ; ;	3.74332	0.0188425	{'marker lineage': 'o__Actinomycetales', '# genomes': 120, '# markers': 572, '# marker sets': 265, '0': 1, '1': 549, '2': 19, '3': 2, '4': 1, '5+': 0, 'Completeness': 99.937106918239, 'Contamination': 3.859538784067086, 'GC': 0.6253402456981736, 'GC std': 0.019495079526730876, 'Genome size': 7209496, '# ambiguous bases': 0, '# scaffolds': 465, '# contigs': 465, 'Longest scaffold': 211264, 'Longes…
sample_18.002	Bacteria; Actinobacteriota; Acidimicrobiia; Acidimicrobiales; UBA8139; ;	56.6845	0.1198	{'marker lineage': 'k__Bacteria', '# genomes': 2258, '# markers': 188, '# marker sets': 117, '0': 13, '1': 169, '2': 6, '3': 0, '4': 0, '5+': 0, 'Completeness': 91.59544159544159, 'Contamination': 2.022792022792023, 'GC': 0.5467708530351137, 'GC std': 0.01609459345227891, 'Genome size': 2981964, '# ambiguous bases': 0, '# scaffolds': 652, '# contigs': 652, 'Longest scaffold': 38063, 'Longest cont…
sample_18.009	Bacteria; Actinobacteriota; Acidimicrobiia; Acidimicrobiales; Microtrichaceae; IMCC26207;	43.3155	0.110607	{'marker lineage': 'c__Betaproteobacteria', '# genomes': 235, '# markers': 414, '# marker sets': 211, '0': 46, '1': 364, '2': 3, '3': 1, '4': 0, '5+': 0, 'Completeness': 95.20955301551899, 'Contamination': 1.3033175355450237, 'GC': 0.5099413410483857, 'GC std': 0.01816077311310599, 'Genome size': 2926919, '# ambiguous bases': 0, '# scaffolds': 277, '# contigs': 277, 'Longest scaffold': 100536, 'L…
sample_18.016	Bacteria; Actinobacteriota; Acidimicrobiia; Acidimicrobiales; JAAYBP01; JAAZBK01;	59.3583	0.263988	{'marker lineage': 'c__Deltaproteobacteria', '# genomes': 83, '# markers': 247, '# marker sets': 155, '0': 31, '1': 208, '2': 8, '3': 0, '4': 0, '5+': 0, 'Completeness': 93.25806451612904, 'Contamination': 3.9784946236559136, 'GC': 0.6122976207863878, 'GC std': 0.020540264071357204, 'Genome size': 2916678, '# ambiguous bases': 0, '# scaffolds': 566, '# contigs': 566, 'Longest scaffold': 57366, 'L…
sample_141.005	Bacteria; Acidobacteriota; Thermoanaerobaculia; UBA5704; UBA5704; JAAYLR01;	26.738	0.127292	{'marker lineage': 'k__Bacteria', '# genomes': 2921, '# markers': 146, '# marker sets': 90, '0': 10, '1': 134, '2': 2, '3': 0, '4': 0, '5+': 0, 'Completeness': 91.62962962962962, 'Contamination': 2.2222222222222223, 'GC': 0.5986715692644535, 'GC std': 0.014572916359239279, 'Genome size': 5548351, '# ambiguous bases': 0, '# scaffolds': 1690, '# contigs': 1690, 'Longest scaffold': 17176, 'Longest c…
sample_204.009	Bacteria; Acidobacteriota; Thermoanaerobaculia; UBA5066; UBA5066; UBA5066;	94.1176	0.65259	{'marker lineage': 'f__Xanthomonadaceae', '# genomes': 55, '# markers': 659, '# marker sets': 290, '0': 7, '1': 616, '2': 33, '3': 3, '4': 0, '5+': 0, 'Completeness': 98.39080459770116, 'Contamination': 4.31173807035876, 'GC': 0.6639315894102427, 'GC std': 0.03199073769923742, 'Genome size': 3961375, '# ambiguous bases': 0, '# scaffolds': 167, '# contigs': 167, 'Longest scaffold': 345967, 'Longes…
sample_240.006	Bacteria; Acidobacteriota; Holophagae; Holophagales; Holophagaceae; Holophaga;	53.4759	0.154419	{'marker lineage': 'p__Bacteroidetes', '# genomes': 364, '# markers': 302, '# marker sets': 203, '0': 3, '1': 294, '2': 5, '3': 0, '4': 0, '5+': 0, 'Completeness': 98.52216748768473, 'Contamination': 2.2167487684729066, 'GC': 0.3909700503057231, 'GC std': 0.031660559453068886, 'Genome size': 3867552, '# ambiguous bases': 0, '# scaffolds': 235, '# contigs': 235, 'Longest scaffold': 332523, 'Longes…
sample_58.032	Bacteria; Acidobacteriota; Blastocatellia; Pyrinomonadales; Pyrinomonadaceae; OLB17; OLB17 sp003577445	24.5989	0.0500673	{'marker lineage': 'c__Gammaproteobacteria', '# genomes': 112, '# markers': 580, '# marker sets': 290, '0': 2, '1': 573, '2': 5, '3': 0, '4': 0, '5+': 0, 'Completeness': 99.77011494252875, 'Contamination': 0.7586206896551725, 'GC': 0.535758729041412, 'GC std': 0.02423021489091831, 'Genome size': 3898223, '# ambiguous bases': 0, '# scaffolds': 190, '# contigs': 190, 'Longest scaffold': 282784, 'Lo…
sample_217.010	Bacteria; Acidobacteriota; Blastocatellia; Pyrinomonadales; Pyrinomonadaceae; OLB17;	42.7807	0.111588	{'marker lineage': 'k__Bacteria', '# genomes': 2993, '# markers': 143, '# marker sets': 89, '0': 7, '1': 128, '2': 8, '3': 0, '4': 0, '5+': 0, 'Completeness': 93.25842696629213, 'Contamination': 4.800817160367722, 'GC': 0.41366099667265976, 'GC std': 0.02559497701196457, 'Genome size': 4629223, '# ambiguous bases': 0, '# scaffolds': 680, '# contigs': 680, 'Longest scaffold': 78069, 'Longest conti…
sample_324.015	Bacteria; Acidobacteriota; Blastocatellia; Pyrinomonadales; Pyrinomonadaceae; OLB17;	44.385	2.04581	{'marker lineage': 'k__Bacteria', '# genomes': 924, '# markers': 163, '# marker sets': 110, '0': 10, '1': 150, '2': 3, '3': 0, '4': 0, '5+': 0, 'Completeness': 92.72727272727273, 'Contamination': 2.0000000000000004, 'GC': 0.5520663248503254, 'GC std': 0.06084962919175248, 'Genome size': 2307672, '# ambiguous bases': 0, '# scaffolds': 125, '# contigs': 125, 'Longest scaffold': 204194, 'Longest con…
sample_263.019	Bacteria; Acidobacteriota; Blastocatellia; Chloracidobacteriales; ; ;	43.8503	0.10289	{'marker lineage': 'k__Bacteria', '# genomes': 169, '# markers': 313, '# marker sets': 233, '0': 9, '1': 302, '2': 2, '3': 0, '4': 0, '5+': 0, 'Completeness': 96.56652360515021, 'Contamination': 0.5722460658082975, 'GC': 0.5564908454060532, 'GC std': 0.02174204272336725, 'Genome size': 3711743, '# ambiguous bases': 0, '# scaffolds': 469, '# contigs': 469, 'Longest scaffold': 69152, 'Longest conti…
sample_281.022	Bacteria; Acidobacteriota; Acidobacteriae; UBA7541; UBA7541; ;	98.9305	0.554137	{'marker lineage': 'c__Betaproteobacteria', '# genomes': 235, '# markers': 419, '# marker sets': 211, '0': 11, '1': 395, '2': 13, '3': 0, '4': 0, '5+': 0, 'Completeness': 96.18220115850448, 'Contamination': 1.8477217111173063, 'GC': 0.661775028091311, 'GC std': 0.01551448790662323, 'Genome size': 2684104, '# ambiguous bases': 0, '# scaffolds': 101, '# contigs': 101, 'Longest scaffold': 259673, 'L…
